# Supplementary material for: Penta­carbonyl-1κ2 C,2κ3 C-(4-iodo­phenyl isocyanide-1κC)(μ-propane-1,3-dithiol­ato-1:2κ4 S,S′:S,S′)iron(I)(Fe—Fe)
Source: Acta Crystallogr Sect E Struct Rep Online. 2011 Nov 12;67(Pt 12):m1753–4. doi: 10.1107/S1600536811047088 (PMC3238660; doi:10.1107/S1600536811047088)
Supplement: Supplementary file 1 [file e-67-m1753-sup1.cif]

##############################################################################
#                                                                            #
# This CIF contains the data in a paper accepted for publication in          #
# Acta Crystallographica Section E. It conforms to the requirements of       #
# Notes for Authors for Acta Crystallographica Section E, and has been       #
# peer reviewed under the auspices of the IUCr Commission on Journals.       #
#                                                                            #
# Full details of the Crystallographic Information File format               #
# are given in the paper "The Crystallographic Information File (CIF):       #
# a New Standard Archive File for Crystallography" by S. R. Hall, F. H.      #
# Allen and I. D. Brown [Acta Cryst. (1991), A47, 655-685].                  #
#                                                                            #
# The current version of the core CIF dictionary is obtainable from          #
# ftp://ftp.iucr.org/pub/cif_core.dic.                                       #
#                                                                            #
# Software is freely available for graphical display of the structure(s)     #
# in this CIF. For information consult the CIF software page                 #
# http://www.iucr.org/resources/cif/software.                                #
#                                                                            #
# This file may be used for bona fide research purposes within the           #
# scientific community so long as proper attribution is given to the journal # 
# article from which it was obtained.                                        #
#                                                                            #
##############################################################################
data_global
_audit_creation_method     'from SHELXL97 CIF and IUCr SHELXL97-template'
_journal_date_recd_electronic     2011-10-19
_journal_date_accepted     2011-11-07
_journal_name_full     'Acta Crystallographica, Section E'
_journal_year     2011
_journal_volume     67
_journal_issue     12
_journal_page_first     m1753
_journal_page_last     m1754
_journal_paper_category     QM
_journal_coeditor_code     ZJ2032
_publ_contact_author_name     'Prof. Hua, Ping'
_publ_contact_author_address
;
College of Chemistry and Chemical Engineering
Nantong University,
Nantong 226019
People's Republic of China
;
_publ_contact_author_email     tangyanfeng1@163.com
_publ_contact_author_fax     ?
_publ_contact_author_phone     ?
_publ_section_title
;\
Pentacarbonyl-1\k^2^<i>C</i>,2\k^3^<i>C</i>-(4-iodophenyl
isocyanide-1\k<i>C</i>)(\m-propane-1,3-dithiolato-1:2\k^4^<i>S</i>,<i>S</i>':\
<i>S</i>,<i>S</i>')iron(I)(<i>Fe</i>---<i>Fe</i>)
;
loop_
    _publ_author_name
    _publ_author_address
    'Jinli Zhu'
;
College of Chemistry and Chemical Engineering
Nantong University,
Nantong 226019
People's Republic of China
;
    'Yanfeng Tang'
;
College of Chemistry and Chemical Engineering
Nantong University,
Nantong 226019
People's Republic of China
;
    'Jiang, Guo -Min'
;
College of Chemistry and Chemical Engineering
Nantong University,
Nantong 226019
People's Republic of China
;
    'Miao Wang'
;
College of Chemistry and Chemical Engineering
Nantong University,
Nantong 226019
People's Republic of China
;
    'Ping Hua'
;
College of Chemistry and Chemical Engineering
Nantong University,
Nantong 226019
People's Republic of China
;
data_I
_chemical_name_systematic
;
Pentacarbonyl-1\k^2^<i>C</i>,2\k^3^<i>C</i>-(4-iodophenyl
isocyanide-1\k<i>C</i>)(\m-propane-1,3-dithiolato-1:2\k^4^<i>S</i>,<i>S</i>':
<i>S</i>,<i>S</i>')iron(I)(<i>Fe</i>---<i>Fe</i>)
;
_chemical_name_common     ?
_chemical_formula_moiety     'C15 H10 Fe2 I N O5 S2'
_chemical_formula_sum     'C15 H10 Fe2 I N O5 S2'
_chemical_formula_iupac     '[Fe2 (C7 H4 I N) (C3 H6 S2) (C O)5]'
_chemical_formula_weight     586.96
_chemical_melting_point     ?
_symmetry_cell_setting     monoclinic
_symmetry_space_group_name_H-M     'P 21/n'
_symmetry_space_group_name_Hall     '-P 2yn '
loop_
    _symmetry_equiv_pos_as_xyz
    'x, y, z'
    '-x+1/2, y+1/2, -z+1/2'
    '-x, -y, -z'
    'x-1/2, -y-1/2, z-1/2'
_cell_length_a     7.7290(3)
_cell_length_b     11.7215(5)
_cell_length_c     22.3974(10)
_cell_angle_alpha     90.00
_cell_angle_beta     99.4660(10)
_cell_angle_gamma     90.00
_cell_volume     2001.47(15)
_cell_formula_units_Z     4
_cell_measurement_reflns_used     ?
_cell_measurement_theta_min     ?
_cell_measurement_theta_max     ?
_cell_measurement_temperature     293(2)
_exptl_crystal_description     cuboid
_exptl_crystal_colour     red
_exptl_crystal_size_max     0.148
_exptl_crystal_size_mid     0.136
_exptl_crystal_size_min     0.120
_exptl_crystal_density_diffrn     1.948
_exptl_crystal_density_meas     ?
_exptl_crystal_density_method     'not measured'
_exptl_crystal_F_000     1136
_exptl_absorpt_coefficient_mu     3.225
_exptl_absorpt_correction_type     multi-scan
_exptl_absorpt_process_details     '(SADABS; Bruker, 2000)'
_exptl_absorpt_correction_T_min     0.630
_exptl_absorpt_correction_T_max     0.680
_exptl_special_details     ?
_diffrn_ambient_temperature     293(2)
_diffrn_radiation_type     MoK\a
_diffrn_radiation_wavelength     0.71073
_diffrn_radiation_source     'fine-focus sealed tube'
_diffrn_radiation_monochromator     graphite
_diffrn_measurement_device_type     'Bruker Smart APEX CCD area-detector'
_diffrn_measurement_method     'phi and omega scans'
_diffrn_detector_area_resol_mean     ?
_diffrn_reflns_number     5430
_diffrn_reflns_av_R_equivalents     0.0176
_diffrn_reflns_av_sigmaI/netI     0.0278
_diffrn_reflns_theta_min     1.84
_diffrn_reflns_theta_max     24.45
_diffrn_reflns_theta_full     24.45
_diffrn_measured_fraction_theta_max     0.986
_diffrn_measured_fraction_theta_full     0.986
_diffrn_reflns_limit_h_min     -6
_diffrn_reflns_limit_h_max     9
_diffrn_reflns_limit_k_min     -13
_diffrn_reflns_limit_k_max     10
_diffrn_reflns_limit_l_min     -22
_diffrn_reflns_limit_l_max     25
_diffrn_standards_number     ?
_diffrn_standards_interval_count     ?
_diffrn_standards_interval_time     ?
_diffrn_standards_decay_%     ?
_refine_special_details
;
Refinement of <i>F</i>^2^ against ALL reflections. The weighted <i>R</i>-factor
<i>wR</i> and goodness of fit <i>S</i> are based on <i>F</i>^2^, conventional
<i>R</i>-factors <i>R</i> are based on <i>F</i>, with <i>F</i> set to zero for
negative <i>F</i>^2^. The threshold expression of <i>F</i>^2^ >
\s(<i>F</i>^2^) is used only for calculating <i>R</i>-factors(gt) <i>etc</i>.
and is not relevant to the choice of reflections for refinement.
<i>R</i>-factors based on <i>F</i>^2^ are statistically about twice as large
as those based on <i>F</i>, and <i>R</i>- factors based on ALL data will be
even larger.
;
_reflns_number_total     3254
_reflns_number_gt     2913
_reflns_threshold_expression     >2sigma(I)
_refine_ls_structure_factor_coef     Fsqd
_refine_ls_matrix_type     full
_refine_ls_R_factor_all     0.0594
_refine_ls_R_factor_gt     0.0510
_refine_ls_wR_factor_gt     0.1026
_refine_ls_wR_factor_ref     0.1095
_refine_ls_goodness_of_fit_ref     1.092
_refine_ls_restrained_S_all     1.096
_refine_ls_number_reflns     3254
_refine_ls_number_parameters     235
_refine_ls_number_restraints     219
_refine_ls_hydrogen_treatment     constr
_refine_ls_weighting_scheme     calc
_refine_ls_weighting_details
        'calc w=1/[\s^2^(Fo^2^)+(0.0001P)^2^+16.8715P] where P=(Fo^2^+2Fc^2^)/3'
_atom_sites_solution_hydrogens     geom
_atom_sites_solution_primary     direct
_atom_sites_solution_secondary     difmap
_refine_ls_shift/su_max     0.002
_refine_ls_shift/su_mean     0.000
_refine_diff_density_max     0.781
_refine_diff_density_min     -0.641
_refine_ls_extinction_method     none
_refine_ls_extinction_coef     ?
loop_
    _atom_type_symbol
    _atom_type_description
    _atom_type_scat_dispersion_real
    _atom_type_scat_dispersion_imag
    _atom_type_scat_source
    'C' 'C' 0.0033 0.0016
                         'International Tables Vol C Tables 4.2.6.8 and 6.1.1.4'
    'H' 'H' 0.0000 0.0000
                         'International Tables Vol C Tables 4.2.6.8 and 6.1.1.4'
    'N' 'N' 0.0061 0.0033
                         'International Tables Vol C Tables 4.2.6.8 and 6.1.1.4'
    'O' 'O' 0.0106 0.0060
                         'International Tables Vol C Tables 4.2.6.8 and 6.1.1.4'
    'S' 'S' 0.1246 0.1234
                         'International Tables Vol C Tables 4.2.6.8 and 6.1.1.4'
    'Fe' 'Fe' 0.3463 0.8444
                         'International Tables Vol C Tables 4.2.6.8 and 6.1.1.4'
    'I' 'I' -0.4742 1.8119
                         'International Tables Vol C Tables 4.2.6.8 and 6.1.1.4'
_computing_data_collection     'SMART (Bruker, 2000)'
_computing_cell_refinement     'SAINT (Bruker, 2000)'
_computing_data_reduction     'SAINT (Bruker, 2000)'
_computing_structure_solution     'SHELXS97 (Sheldrick, 2008)'
_computing_structure_refinement     'SHELXL97 (Sheldrick, 2008)'
_computing_molecular_graphics     'SHELXTL (Sheldrick, 2008)'
_computing_publication_material     'SHELXTL (Sheldrick, 2008)'
loop_
    _atom_site_type_symbol
    _atom_site_label
    _atom_site_fract_x
    _atom_site_fract_y
    _atom_site_fract_z
    _atom_site_U_iso_or_equiv
    _atom_site_adp_type
    _atom_site_calc_flag
    _atom_site_refinement_flags
    _atom_site_occupancy
    _atom_site_symmetry_multiplicity
    _atom_site_disorder_assembly
    _atom_site_disorder_group
    N N1 0.3432(6) 0.7795(5) 0.9391(2) 0.0648(15) Uani d . 1 1 . .
    I I1 0.13693(6) 1.11048(4) 1.135787(19) 0.07267(14) Uani d . 1 1 . .
    Fe Fe1 0.09353(10) 0.48170(7) 0.86223(4) 0.0473(2) Uani d U 1 1 . .
    S S1 0.28437(19) 0.42518(11) 0.80138(7) 0.0531(4) Uani d U 1 1 . .
    O O1 -0.0108(7) 0.6147(5) 0.9623(2) 0.0910(16) Uani d . 1 1 . .
    C C1 0.0272(8) 0.5622(5) 0.9234(3) 0.0599(14) Uani d U 1 1 . .
    Fe Fe2 0.36277(9) 0.59245(6) 0.84823(3) 0.04142(18) Uani d U 1 1 . .
    S S2 0.08546(16) 0.64796(11) 0.80994(6) 0.0403(3) Uani d . 1 1 . .
    O O2 0.2466(8) 0.2970(5) 0.9430(3) 0.124(2) Uani d U 1 1 . .
    C C2 0.1834(9) 0.3696(6) 0.9117(3) 0.0699(14) Uani d U 1 1 . .
    O O3 -0.2423(6) 0.3742(5) 0.8099(2) 0.0927(17) Uani d . 1 1 . .
    C C3 -0.1125(8) 0.4154(5) 0.8299(3) 0.0605(13) Uani d U 1 1 . .
    O O4 0.6000(6) 0.6782(4) 0.7683(2) 0.0833(14) Uani d . 1 1 . .
    C C4 0.1905(9) 0.4428(5) 0.7209(3) 0.0649(14) Uani d U 1 1 . .
    H H4A 0.2723 0.4100 0.6972 0.078 Uiso calc R 1 1 . .
    H H4B 0.0839 0.3978 0.7129 0.078 Uiso calc R 1 1 . .
    O O5 0.6200(6) 0.4745(5) 0.9381(2) 0.0909(17) Uani d . 1 1 . .
    C C5 0.1472(9) 0.5607(6) 0.6976(3) 0.0666(15) Uani d U 1 1 . .
    H H5A 0.2554 0.6040 0.7012 0.080 Uiso calc R 1 1 . .
    H H5B 0.0990 0.5555 0.6549 0.080 Uiso calc R 1 1 . .
    C C6 0.0215(8) 0.6253(5) 0.7284(2) 0.0564(14) Uani d U 1 1 . .
    H H6A -0.0898 0.5852 0.7217 0.068 Uiso calc R 1 1 . .
    H H6B 0.0024 0.6993 0.7091 0.068 Uiso calc R 1 1 . .
    C C7 0.5080(8) 0.6483(5) 0.8004(3) 0.0553(13) Uani d U 1 1 . .
    C C8 0.5211(8) 0.5203(5) 0.9022(3) 0.0580(14) Uani d U 1 1 . .
    C C9 0.3564(7) 0.7105(5) 0.9038(3) 0.0524(12) Uani d U 1 1 . .
    C C10 0.3002(8) 0.8540(5) 0.9841(2) 0.0542(12) Uani d U 1 1 . .
    C C11 0.2862(8) 0.9692(5) 0.9732(3) 0.0573(12) Uani d U 1 1 . .
    H H11A 0.3087 0.9986 0.9366 0.069 Uiso calc R 1 1 . .
    C C12 0.2389(8) 1.0414(5) 1.0164(3) 0.0576(13) Uani d U 1 1 . .
    H H12A 0.2269 1.1193 1.0087 0.069 Uiso calc R 1 1 . .
    C C13 0.2097(7) 0.9983(5) 1.0706(2) 0.0512(12) Uani d U 1 1 . .
    C C14 0.2235(9) 0.8808(5) 1.0821(3) 0.0616(13) Uani d U 1 1 . .
    C C15 0.2705(8) 0.8104(5) 1.0382(3) 0.0614(13) Uani d U 1 1 . .
    H H15A 0.2822 0.7324 1.0455 0.074 Uiso calc R 1 1 . .
    H H14A 0.1991 0.8516 1.1182 0.074 Uiso d R 1 1 . .
loop_
    _atom_site_aniso_label
    _atom_site_aniso_U_11
    _atom_site_aniso_U_22
    _atom_site_aniso_U_33
    _atom_site_aniso_U_12
    _atom_site_aniso_U_13
    _atom_site_aniso_U_23
    N1 0.057(3) 0.073(3) 0.062(3) 0.007(3) 0.004(2) -0.029(3)
    I1 0.0759(3) 0.0804(3) 0.0617(2) 0.0098(2) 0.0113(2) -0.0295(2)
    Fe1 0.0490(4) 0.0437(4) 0.0540(4) -0.0003(3) 0.0224(3) 0.0047(3)
    S1 0.0550(7) 0.0342(7) 0.0756(9) 0.0039(6) 0.0268(7) -0.0082(6)
    O1 0.118(3) 0.100(4) 0.067(3) -0.016(3) 0.051(2) -0.017(3)
    C1 0.058(3) 0.064(3) 0.062(3) 0.002(2) 0.024(2) 0.004(2)
    Fe2 0.0412(4) 0.0367(4) 0.0491(4) 0.0025(3) 0.0154(3) -0.0058(3)
    S2 0.0453(6) 0.0367(6) 0.0408(6) 0.0046(5) 0.0126(5) -0.0034(5)
    O2 0.130(4) 0.111(4) 0.138(4) 0.038(3) 0.048(3) 0.072(3)
    C2 0.071(3) 0.065(3) 0.078(3) 0.007(2) 0.026(2) 0.019(2)
    O3 0.071(3) 0.095(4) 0.117(4) -0.030(3) 0.033(3) -0.032(3)
    C3 0.061(2) 0.058(3) 0.069(3) -0.005(2) 0.029(2) -0.007(2)
    O4 0.082(3) 0.079(3) 0.100(3) -0.022(3) 0.050(2) -0.004(3)
    C4 0.075(3) 0.063(3) 0.061(3) -0.002(2) 0.023(2) -0.020(2)
    O5 0.077(3) 0.089(3) 0.101(4) 0.022(3) -0.002(3) 0.013(3)
    C5 0.074(3) 0.075(3) 0.052(3) -0.002(3) 0.016(2) -0.012(3)
    C6 0.064(3) 0.061(3) 0.045(2) -0.004(3) 0.010(2) -0.008(2)
    C7 0.059(2) 0.050(2) 0.062(2) -0.005(2) 0.022(2) -0.011(2)
    C8 0.055(3) 0.052(3) 0.069(3) 0.006(2) 0.018(2) -0.005(2)
    C9 0.054(2) 0.051(2) 0.054(2) 0.006(2) 0.013(2) -0.007(2)
    C10 0.062(2) 0.053(2) 0.046(2) 0.006(2) 0.006(2) -0.013(2)
    C11 0.071(2) 0.053(2) 0.049(2) 0.000(2) 0.013(2) -0.007(2)
    C12 0.073(3) 0.049(2) 0.050(2) 0.005(2) 0.010(2) -0.004(2)
    C13 0.061(2) 0.050(2) 0.041(2) 0.008(2) 0.005(2) -0.009(2)
    C14 0.081(3) 0.055(2) 0.047(2) 0.004(2) 0.004(2) -0.004(2)
    C15 0.078(2) 0.049(2) 0.055(2) 0.007(2) 0.002(2) -0.007(2)
_geom_special_details
;
All e.s.d.'s (except the e.s.d. in the dihedral angle between two l.s. planes)
are estimated using the full covariance matrix. The cell e.s.d.'s are taken
into account individually in the estimation of e.s.d.'s in distances, angles
and torsion angles; correlations between e.s.d.'s in cell parameters are only
used when they are defined by crystal symmetry. An approximate (isotropic)
treatment of cell e.s.d.'s is used for estimating e.s.d.'s involving l.s.
planes.
;
loop_
    _geom_bond_atom_site_label_1
    _geom_bond_atom_site_label_2
    _geom_bond_site_symmetry_2
    _geom_bond_distance
    _geom_bond_publ_flag
    N1 C9 . 1.148(7) ?
    N1 C10 . 1.413(7) ?
    I1 C13 . 2.109(5) ?
    Fe1 C2 . 1.785(7) y
    Fe1 C1 . 1.805(6) y
    Fe1 C3 . 1.812(6) y
    Fe1 S1 . 2.2656(17) y
    Fe1 S2 . 2.2692(15) y
    Fe1 Fe2 . 2.5156(11) y
    S1 C4 . 1.841(6) ?
    S1 Fe2 . 2.2590(16) y
    O1 C1 . 1.144(7) ?
    Fe2 C8 . 1.785(6) y
    Fe2 C7 . 1.797(6) y
    Fe2 C9 . 1.867(6) y
    Fe2 S2 . 2.2689(14) y
    S2 C6 . 1.831(5) ?
    O2 C2 . 1.157(8) ?
    O3 C3 . 1.137(7) ?
    O4 C7 . 1.146(7) ?
    C4 C5 . 1.495(9) ?
    C4 H4A . 0.9700 ?
    C4 H4B . 0.9700 ?
    O5 C8 . 1.148(7) ?
    C5 C6 . 1.488(9) ?
    C5 H5A . 0.9700 ?
    C5 H5B . 0.9700 ?
    C6 H6A . 0.9700 ?
    C6 H6B . 0.9700 ?
    C10 C15 . 1.370(8) ?
    C10 C11 . 1.373(8) ?
    C11 C12 . 1.380(8) ?
    C11 H11A . 0.9300 ?
    C12 C13 . 1.369(8) ?
    C12 H12A . 0.9300 ?
    C13 C14 . 1.401(8) ?
    C14 C15 . 1.376(8) ?
    C14 H14A . 0.9272 ?
    C15 H15A . 0.9300 ?
loop_
    _geom_angle_atom_site_label_1
    _geom_angle_atom_site_label_2
    _geom_angle_atom_site_label_3
    _geom_angle_site_symmetry_1
    _geom_angle_site_symmetry_3
    _geom_angle
    _geom_angle_publ_flag
    C9 N1 C10 . . 170.0(6) ?
    C2 Fe1 C1 . . 92.5(3) ?
    C2 Fe1 C3 . . 99.2(3) ?
    C1 Fe1 C3 . . 100.8(3) ?
    C2 Fe1 S1 . . 86.2(2) ?
    C1 Fe1 S1 . . 154.6(2) ?
    C3 Fe1 S1 . . 104.5(2) ?
    C2 Fe1 S2 . . 158.1(2) ?
    C1 Fe1 S2 . . 87.5(2) ?
    C3 Fe1 S2 . . 102.4(2) ?
    S1 Fe1 S2 . . 84.61(5) ?
    C2 Fe1 Fe2 . . 102.2(2) ?
    C1 Fe1 Fe2 . . 99.7(2) ?
    C3 Fe1 Fe2 . . 149.5(2) ?
    S1 Fe1 Fe2 . . 56.10(4) ?
    S2 Fe1 Fe2 . . 56.33(4) ?
    C4 S1 Fe2 . . 112.9(2) ?
    C4 S1 Fe1 . . 111.4(2) ?
    Fe2 S1 Fe1 . . 67.56(5) ?
    O1 C1 Fe1 . . 178.2(6) ?
    C8 Fe2 C7 . . 98.6(3) ?
    C8 Fe2 C9 . . 89.5(3) ?
    C7 Fe2 C9 . . 102.4(3) ?
    C8 Fe2 S1 . . 90.3(2) ?
    C7 Fe2 S1 . . 100.69(19) ?
    C9 Fe2 S1 . . 156.70(19) ?
    C8 Fe2 S2 . . 153.1(2) ?
    C7 Fe2 S2 . . 108.30(19) ?
    C9 Fe2 S2 . . 84.98(17) ?
    S1 Fe2 S2 . . 84.77(5) ?
    C8 Fe2 Fe1 . . 99.2(2) ?
    C7 Fe2 Fe1 . . 150.77(19) ?
    C9 Fe2 Fe1 . . 100.75(18) ?
    S1 Fe2 Fe1 . . 56.35(5) ?
    S2 Fe2 Fe1 . . 56.34(4) ?
    C6 S2 Fe1 . . 111.7(2) ?
    C6 S2 Fe2 . . 114.7(2) ?
    Fe1 S2 Fe2 . . 67.33(4) ?
    O2 C2 Fe1 . . 177.7(7) ?
    O3 C3 Fe1 . . 179.5(6) ?
    C5 C4 S1 . . 118.4(4) ?
    C5 C4 H4A . . 107.7 ?
    S1 C4 H4A . . 107.7 ?
    C5 C4 H4B . . 107.7 ?
    S1 C4 H4B . . 107.7 ?
    H4A C4 H4B . . 107.1 ?
    C6 C5 C4 . . 115.8(6) ?
    C6 C5 H5A . . 108.3 ?
    C4 C5 H5A . . 108.3 ?
    C6 C5 H5B . . 108.3 ?
    C4 C5 H5B . . 108.3 ?
    H5A C5 H5B . . 107.4 ?
    C5 C6 S2 . . 116.5(4) ?
    C5 C6 H6A . . 108.2 ?
    S2 C6 H6A . . 108.2 ?
    C5 C6 H6B . . 108.2 ?
    S2 C6 H6B . . 108.2 ?
    H6A C6 H6B . . 107.3 ?
    O4 C7 Fe2 . . 176.2(5) ?
    O5 C8 Fe2 . . 178.0(6) ?
    N1 C9 Fe2 . . 175.5(6) ?
    C15 C10 C11 . . 120.3(5) ?
    C15 C10 N1 . . 119.6(5) ?
    C11 C10 N1 . . 120.1(5) ?
    C10 C11 C12 . . 120.0(6) ?
    C10 C11 H11A . . 120.0 ?
    C12 C11 H11A . . 120.0 ?
    C13 C12 C11 . . 119.8(6) ?
    C13 C12 H12A . . 120.1 ?
    C11 C12 H12A . . 120.1 ?
    C12 C13 C14 . . 120.5(5) ?
    C12 C13 I1 . . 119.0(4) ?
    C14 C13 I1 . . 120.5(4) ?
    C15 C14 C13 . . 118.7(6) ?
    C15 C14 H14A . . 121.2 ?
    C13 C14 H14A . . 120.1 ?
    C10 C15 C14 . . 120.7(6) ?
    C10 C15 H15A . . 119.7 ?
    C14 C15 H15A . . 119.7 ?
loop_
    _geom_hbond_atom_site_label_D
    _geom_hbond_atom_site_label_H
    _geom_hbond_atom_site_label_A
    _geom_hbond_site_symmetry_A
    _geom_hbond_distance_DH
    _geom_hbond_distance_HA
    _geom_hbond_distance_DA
    _geom_hbond_angle_DHA
    C12 H12A O2 1_565 0.93 2.570 3.423(9) 153
    C15 H15A O5 3_667 0.93 2.549 3.464(8) 168
