# Supplementary material for: Penta­carbonyl-1κ2 C,2κ3 C-(4-iodo­phenyl isocyanide-1κC)(μ-propane-1,3-dithiol­ato-1:2κ4 S,S′:S,S′)iron(I)(Fe—Fe)
Source: Acta Crystallogr Sect E Struct Rep Online. 2011 Nov 12;67(Pt 12):m1753–4. doi: 10.1107/S1600536811047088 (PMC3238660; doi:10.1107/S1600536811047088)
Supplement: Supplementary file 2 [file e-67-m1753-Isup2.hkl]

# 
# h,k,l, Fc-squared, Fo-squared, sigma(Fo-squared) and status flag 
# 
data_I
_shelx_title ' dd in P2(1)/n' 
_shelx_refln_list_code          4 
_shelx_F_calc_maximum      306.55 
_exptl_crystal_F_000      1136.00 
_reflns_d_resolution_high  0.8587 
 
loop_ 
 _symmetry_equiv_pos_as_xyz 
 'x, y, z' 
 '-x+1/2, y+1/2, -z+1/2' 
 '-x, -y, -z' 
 'x-1/2, -y-1/2, z-1/2' 
 
_cell_length_a     7.7290 
_cell_length_b    11.7215 
_cell_length_c    22.3974 
_cell_angle_alpha  90.000 
_cell_angle_beta   99.466 
_cell_angle_gamma  90.000 
 
_shelx_F_squared_multiplier     1.000 
 
loop_ 
 _refln_index_h 
 _refln_index_k 
 _refln_index_l 
 _refln_F_squared_calc 
 _refln_F_squared_meas 
 _refln_F_squared_sigma 
 _refln_observed_status 
   2   0   0    12981.14    11995.22    304.15 o 
   4   0   0    21791.29    21508.82    547.09 o 
   6   0   0       63.89       67.67     12.57 o 
   8   0   0     1251.29     1320.31     51.21 o 
   1   1   0      162.70      186.11     20.62 o 
   2   1   0    18859.02    18554.23    331.22 o 
   3   1   0    17967.44    18106.35    325.01 o 
   4   1   0     4998.15     5121.88     97.20 o 
   5   1   0      399.42      373.11     15.90 o 
   6   1   0     2627.84     2677.82     76.36 o 
   7   1   0     2909.72     2867.11    126.28 o 
   8   1   0      618.48      497.67     19.73 o 
   0   2   0    58748.56    56094.48    993.21 o 
   1   2   0    14798.43    14530.40    182.87 o 
   2   2   0        3.80       40.86      7.58 o 
   3   2   0    26340.74    26414.75    472.15 o 
   4   2   0     2446.01     2192.74     54.73 o 
   5   2   0     9700.99     9511.11    176.68 o 
   6   2   0      277.01      336.38     35.68 o 
   7   2   0      495.15      546.45     20.21 o 
   8   2   0       98.91      112.51     41.23 o 
   1   3   0     4212.18     4195.77     62.43 o 
   2   3   0    26314.21    25675.28    457.59 o 
   3   3   0     3744.12     3489.81    150.69 o 
   4   3   0      259.01      266.62     13.22 o 
   5   3   0     2250.42     2422.82     72.66 o 
   6   3   0     6086.75     6072.35    118.09 o 
   7   3   0      476.12      524.53     38.92 o 
   8   3   0      291.62      231.87     15.66 o 
   0   4   0    40700.85    40240.25    714.57 o 
   1   4   0     4974.53     5179.16     66.99 o 
   2   4   0      717.37      881.92     93.37 o 
   3   4   0     1390.85     1391.92     29.73 o 
   4   4   0     3073.14     3119.84     62.10 o 
   5   4   0     2902.37     3020.25    113.71 o 
   6   4   0     1033.20     1073.16     62.86 o 
   7   4   0       14.08       12.78      9.87 o 
   8   4   0      369.18      414.12     38.64 o 
   1   5   0    11126.06    10868.64    138.77 o 
   2   5   0     2063.72     2204.56     35.69 o 
   3   5   0    19221.67    19277.48    346.71 o 
   4   5   0     2423.27     2380.04     49.21 o 
   5   5   0     2211.91     2379.52     78.76 o 
   6   5   0      188.04      186.49     52.69 o 
   7   5   0      462.65      493.27     20.13 o 
   8   5   0      244.42      277.91     18.38 o 
   0   6   0     2511.68     2489.44     48.50 o 
   1   6   0    15336.94    15110.49    192.38 o 
   2   6   0     2801.48     3091.18     37.83 o 
   3   6   0     4140.78     3984.69     62.86 o 
   4   6   0     1095.68     1086.17     52.69 o 
   5   6   0      532.43      585.58     18.87 o 
   6   6   0     1370.09     1288.57     27.10 o 
   7   6   0      292.11      388.37     14.86 o 
   1   7   0     2720.16     2550.31     51.26 o 
   2   7   0     6581.27     6308.71     83.22 o 
   3   7   0      834.31      742.04     23.90 o 
   4   7   0      651.77      676.01     16.12 o 
   5   7   0      849.63      922.13     90.97 o 
   6   7   0     1480.91     1461.72     80.83 o 
   7   7   0      361.50      465.14     18.60 o 
   0   8   0     4412.59     4775.92     90.49 o 
   1   8   0     3653.66     3653.70     50.10 o 
   2   8   0      510.79      536.27     12.64 o 
   3   8   0     3796.87     3862.55     62.19 o 
   4   8   0     1257.30     1298.36     36.90 o 
   5   8   0     2212.70     2341.72     42.31 o 
   6   8   0        0.32      -29.81     19.88 o 
   7   8   0       64.51       84.02     80.34 o 
   1   9   0     1141.22     1080.00     44.28 o 
   2   9   0       18.84       29.32     26.81 o 
   3   9   0     2226.37     2613.63     79.87 o 
   4   9   0       34.02       20.52     10.54 o 
   5   9   0      121.69      113.15     15.72 o 
   6   9   0      272.63      140.89     17.19 o 
   0  10   0     2758.17     2924.43     86.53 o 
   1  10   0       97.34      160.70     10.07 o 
   2  10   0      147.71      167.24     10.79 o 
   3  10   0      862.35      867.88     34.94 o 
   5  10   0        4.49      -16.36     10.91 o 
   6  10   0       69.02       40.49     16.46 o 
   1  11   0      955.41      914.62     26.05 o 
   2  11   0     4652.46     4911.42    120.18 o 
   3  11   0      818.52      649.71     30.88 o 
   4  11   0        4.44      -15.53     10.35 o 
   5  11   0        7.78      -16.09     10.72 o 
   0  12   0      167.57      160.67     16.46 o 
   1  12   0      173.98      223.30     14.09 o 
   2  12   0        3.21       13.04     30.69 o 
   3  12   0      245.44      218.17     20.34 o 
   4  12   0       76.54       44.74     17.56 o 
   1  13   0      127.12      218.33     41.23 o 
   2  13   0     1197.32     1229.34     47.52 o 
  -7   0   1        1.53      -16.64     11.09 o 
  -5   0   1     4892.51     5033.86    137.93 o 
  -3   0   1      854.24      976.23     30.88 o 
  -1   0   1      414.67      403.06     12.02 o 
   1   0   1    24965.34    24835.58    623.45 o 
   3   0   1     1014.48     1169.07     36.24 o 
   5   0   1      248.83      239.62     16.64 o 
   7   0   1      256.82      221.32     18.49 o 
  -8   1   1       96.98       34.35     11.29 o 
  -7   1   1       68.34       90.63     10.87 o 
  -6   1   1        0.62        3.84     14.33 o 
  -5   1   1        1.51       -1.28     43.45 o 
  -4   1   1     4362.97     4500.06     86.09 o 
  -3   1   1      197.24      178.28     19.69 o 
  -2   1   1     1013.58      744.74     22.93 o 
  -1   1   1     1897.00     1770.89     32.88 o 
   0   1   1     2438.76     2688.34    167.51 o 
   1   1   1      455.39      495.13    105.20 o 
   2   1   1    71664.91    69493.41   1232.12 o 
   3   1   1        3.17       -2.33     13.96 o 
   4   1   1     1188.28     1202.52     27.84 o 
   5   1   1      213.99      173.57     28.57 o 
   6   1   1     1388.98     1377.16     52.05 o 
   7   1   1       61.01       82.58     20.89 o 
   8   1   1       38.07       -3.02     38.46 o 
  -8   2   1       14.05       45.36     25.61 o 
  -7   2   1        5.27       43.22     60.37 o 
  -6   2   1       13.85        3.14      9.52 o 
  -5   2   1      761.90      755.68     21.24 o 
  -4   2   1       28.20       61.29      6.01 o 
  -3   2   1     1414.28     1551.74     32.16 o 
  -2   2   1    37050.49    36699.49    895.34 o 
  -1   2   1      197.02      282.34      6.73 o 
   0   2   1     1937.24     1923.71     31.01 o 
   1   2   1    11896.72    12389.04    156.29 o 
   2   2   1     2904.28     3393.55     63.54 o 
   3   2   1      151.18      132.84      6.63 o 
   4   2   1      548.81      581.11     23.85 o 
   5   2   1      168.88      124.10     19.97 o 
   6   2   1        5.60        9.71     13.77 o 
   7   2   1      235.37      292.61     23.11 o 
   8   2   1        1.75      -78.07     52.05 o 
  -8   3   1      102.39      128.93     23.39 o 
  -7   3   1       27.07       35.59     47.33 o 
  -6   3   1       13.77       30.56      9.24 o 
  -5   3   1      907.90      835.39     22.41 o 
  -4   3   1     3549.78     3666.83     71.51 o 
  -3   3   1     2385.85     2374.07    115.65 o 
  -2   3   1     2871.98     2677.22     50.92 o 
  -1   3   1        4.06      132.05      3.68 o 
   0   3   1     4255.02     4363.45     56.09 o 
   1   3   1     9472.57     8909.10    113.17 o 
   2   3   1        2.50       25.32     13.03 o 
   3   3   1       45.24       52.53      9.98 o 
   4   3   1     1764.26     1824.14     54.91 o 
   5   3   1       48.44       26.65     14.24 o 
   6   3   1        6.27       39.30     10.82 o 
   7   3   1       64.81      115.98     37.16 o 
   8   3   1        0.57      -12.32     54.27 o 
  -8   4   1       49.09       92.06     20.71 o 
  -7   4   1       39.94       48.50     13.87 o 
  -6   4   1     2007.99     1913.39     44.04 o 
  -5   4   1      225.64      253.06     11.43 o 
  -4   4   1        1.61        6.02     12.85 o 
  -3   4   1       17.49       26.76      6.38 o 
  -2   4   1      373.27      338.43      9.87 o 
  -1   4   1    14515.90    13690.72    200.03 o 
   0   4   1    13082.07    13937.04    176.39 o 
   1   4   1       92.42      126.41      7.87 o 
   2   4   1     1101.37     1102.70     26.41 o 
   3   4   1     3998.56     3697.43     70.79 o 
   4   4   1      227.31      189.68     11.65 o 
   5   4   1      851.30      744.37     30.32 o 
   6   4   1      272.20      320.75     15.35 o 
   7   4   1      765.37      846.72     26.68 o 
   8   4   1        2.69       10.32     11.37 o 
  -8   5   1      305.68      359.22     63.05 o 
  -7   5   1       69.28       65.31      9.63 o 
  -6   5   1      135.30      129.66     24.13 o 
  -5   5   1       91.91      122.11     23.57 o 
  -4   5   1     3807.88     4230.43    179.25 o 
  -3   5   1      854.25      965.16     63.14 o 
  -2   5   1      105.28      105.42      5.81 o 
  -1   5   1     3177.51     3372.19     45.01 o 
   0   5   1     2369.87     2036.90     29.38 o 
   1   5   1     3475.53     3258.45     43.53 o 
   2   5   1     2135.32     2174.04     30.32 o 
   3   5   1       58.78       99.83     22.09 o 
   4   5   1      933.44      999.57     32.91 o 
   5   5   1     5158.59     5094.90     83.81 o 
   6   5   1       46.59       78.53     40.47 o 
   7   5   1      178.43      195.26     14.53 o 
   8   5   1      101.29      129.76     40.40 o 
  -8   6   1       80.48      116.42     14.37 o 
  -7   6   1       80.58      137.29     53.62 o 
  -6   6   1     2412.81     2278.18     54.64 o 
  -5   6   1      677.07      744.06     28.10 o 
  -4   6   1      660.16      529.47     32.82 o 
  -3   6   1     6304.91     6352.84    118.50 o 
  -2   6   1     7526.65     7592.89    114.13 o 
  -1   6   1     1105.27     1106.99     30.24 o 
   0   6   1      104.70      184.03      6.73 o 
   1   6   1       84.47      148.12     10.94 o 
   2   6   1     1229.22     1085.07     17.12 o 
   3   6   1     1399.76     1447.02     43.61 o 
   4   6   1        5.91        1.14      4.69 o 
   5   6   1       45.03       61.53     17.07 o 
   6   6   1        7.16       36.93      7.56 o 
   7   6   1      455.17      527.46     16.89 o 
  -7   7   1       65.12      165.83     39.04 o 
  -6   7   1      144.81      208.21     11.30 o 
  -5   7   1       19.94       21.77     11.74 o 
  -4   7   1       98.84       75.37      8.22 o 
  -3   7   1      102.88      101.91      6.20 o 
  -2   7   1     2439.29     2524.14     83.41 o 
  -1   7   1     1078.70     1010.35     22.84 o 
   0   7   1      110.06      160.91     17.29 o 
   1   7   1     3316.49     3454.17     60.77 o 
   2   7   1    14207.97    14711.84    188.31 o 
   3   7   1      195.25      204.80     13.54 o 
   4   7   1        0.63       18.81      5.94 o 
   5   7   1      544.17      546.97     14.92 o 
   6   7   1      463.54      497.27     24.99 o 
   7   7   1        7.26       27.20     41.61 o 
  -7   8   1       31.55      126.98     46.66 o 
  -6   8   1        1.99       75.54     17.54 o 
  -5   8   1      616.64      720.42     18.60 o 
  -4   8   1       13.99       18.94     22.51 o 
  -3   8   1     5356.00     5607.30     87.41 o 
  -2   8   1      234.04      259.00     20.89 o 
  -1   8   1     7182.12     7321.86    106.50 o 
   0   8   1      223.73      236.82     22.04 o 
   1   8   1        8.48       38.21     12.88 o 
   2   8   1      178.43      151.26     15.30 o 
   3   8   1       46.35       76.89     14.85 o 
   4   8   1      686.86      766.19     47.76 o 
   5   8   1      103.24      159.08     36.50 o 
   6   8   1      156.91      117.77     12.24 o 
   7   8   1       75.34       -7.24     76.64 o 
  -6   9   1       74.04       66.19     18.12 o 
  -5   9   1       18.19       39.38     14.42 o 
  -4   9   1      328.79      247.94     19.23 o 
  -2   9   1      195.91      183.59     24.87 o 
  -1   9   1       44.97      116.60     11.65 o 
   0   9   1      161.23      167.55      9.60 o 
   1   9   1      455.27      544.32     23.48 o 
   2   9   1      699.31      779.02     22.65 o 
   3   9   1      194.85      168.66     24.59 o 
   4   9   1        2.36      -34.25     22.83 o 
   5   9   1      715.53      751.23     54.08 o 
   6   9   1       14.72      -18.58     12.39 o 
  -6  10   1       41.24      -19.41     12.94 o 
  -5  10   1       42.45        0.55     13.87 o 
  -4  10   1      660.60      711.28     32.17 o 
  -3  10   1       27.11       46.22     14.05 o 
  -2  10   1       46.38       11.66     45.48 o 
  -1  10   1      160.99      107.87     46.87 o 
   0  10   1      909.70      939.96     25.22 o 
   1  10   1       31.04       92.95     33.00 o 
   2  10   1       79.76       81.30      9.14 o 
   3  10   1       95.93      101.32     14.98 o 
   4  10   1     2247.92     2514.71     79.50 o 
   5  10   1       26.44        5.18     12.94 o 
  -5  11   1       92.42       11.65     15.90 o 
  -4  11   1      223.77      139.22     19.04 o 
  -3  11   1      630.63      623.45     29.58 o 
  -2  11   1      239.18      341.13     20.71 o 
  -1  11   1      728.00      800.10     31.43 o 
   0  11   1      287.09      370.91     33.10 o 
   1  11   1        1.16       26.32     35.04 o 
   2  11   1      927.41      952.41     27.06 o 
   3  11   1      598.42      596.28     28.66 o 
   4  11   1        3.50      -19.69     13.13 o 
   5  11   1       13.60      -13.31      8.87 o 
  -4  12   1       74.63       -4.07     13.68 o 
  -3  12   1      110.74       12.94     13.68 o 
  -2  12   1     1089.76     1062.39     41.42 o 
  -1  12   1      957.49     1204.90     32.78 o 
   0  12   1      398.82      433.98     17.45 o 
   1  12   1      311.67      418.22     44.19 o 
   2  12   1       44.36       81.35     16.27 o 
   3  12   1      120.10      188.03     19.60 o 
   4  12   1      469.66      497.73     29.03 o 
  -2  13   1       20.07       61.01     18.30 o 
  -1  13   1      464.94      485.87     20.15 o 
   0  13   1      500.39      586.56     23.20 o 
   1  13   1      447.42      602.54     70.81 o 
   2  13   1      222.09      381.43     26.81 o 
  -8   0   2     1047.17      837.56     40.31 o 
  -6   0   2     1620.23     1603.94     55.28 o 
  -4   0   2     7112.66     7606.26    199.31 o 
  -2   0   2    15910.21    16293.40    411.75 o 
   0   0   2     6554.84     4560.72    115.37 o 
   2   0   2    54716.79    53270.62   1336.95 o 
   4   0   2    36818.77    33878.07    856.97 o 
   6   0   2     4353.37     4790.91    134.60 o 
   8   0   2     1445.90     1370.97     52.32 o 
  -8   1   2      878.57      824.33     27.38 o 
  -7   1   2     1579.31     1690.46     55.19 o 
  -6   1   2      193.04      194.59     13.29 o 
  -5   1   2     8391.09     8468.64    158.06 o 
  -4   1   2    14510.51    14586.80    264.41 o 
  -3   1   2    19295.76    19385.47    347.43 o 
  -2   1   2      291.46      373.88     29.31 o 
  -1   1   2    61494.75    60762.69   1076.04 o 
   0   1   2    27360.29    27247.40    482.71 o 
   1   1   2    54660.50    53453.74    773.22 o 
   2   1   2    12666.23    12482.95    182.65 o 
   3   1   2     9843.22     9598.39    174.92 o 
   4   1   2    11262.79    10792.66    197.73 o 
   5   1   2      888.60      981.22     35.13 o 
   6   1   2     1737.45     1639.31    100.30 o 
   7   1   2      419.08      466.31     17.84 o 
   8   1   2       28.45        3.65      9.58 o 
  -8   2   2       65.81       69.57     20.89 o 
  -7   2   2     3742.49     3891.15     81.05 o 
  -6   2   2       19.22        3.66     23.85 o 
  -5   2   2     4184.83     4164.02     81.78 o 
  -4   2   2     2100.38     1863.89     43.73 o 
  -3   2   2    17519.41    17658.45    317.22 o 
  -2   2   2     1728.07     1771.27     72.85 o 
  -1   2   2    59126.90    55486.50    983.01 o 
   0   2   2     1163.91     1318.67     44.00 o 
   1   2   2     6365.48     6300.91     80.19 o 
   2   2   2     3694.94     3695.71     56.12 o 
   3   2   2    29764.95    29187.83    521.48 o 
   4   2   2     4645.32     4484.50     86.22 o 
   5   2   2     1140.96     1075.15     39.20 o 
   6   2   2       38.09       15.14     12.67 o 
   7   2   2     4225.20     4281.42     88.51 o 
   8   2   2       61.85       45.33     15.07 o 
  -8   3   2     1580.04     1758.14     65.08 o 
  -7   3   2        2.18       -5.88     12.94 o 
  -6   3   2      147.90       99.14      9.74 o 
  -5   3   2     2568.62     2726.68     56.40 o 
  -4   3   2     8784.21     8837.45    162.97 o 
  -3   3   2      663.38      618.78     22.09 o 
  -2   3   2     1633.61     1730.24     34.11 o 
  -1   3   2      703.53      695.27     33.19 o 
   0   3   2    20186.55    19435.49    282.34 o 
   1   3   2    10806.03    11051.25    140.05 o 
   2   3   2       14.68       88.86     31.80 o 
   3   3   2      545.02      503.94     11.48 o 
   4   3   2     7831.05     8065.15    149.79 o 
   5   3   2     1304.70     1187.98     29.48 o 
   6   3   2     3298.61     3263.18     54.74 o 
   7   3   2      270.34      244.18     23.11 o 
   8   3   2      108.34      125.21     40.31 o 
  -8   4   2       10.87       41.96     18.03 o 
  -7   4   2      574.77      456.07     23.11 o 
  -6   4   2     2784.98     3049.80     91.06 o 
  -5   4   2     9241.03     9419.94    175.29 o 
  -4   4   2       86.69       73.88     12.94 o 
  -3   4   2      254.92      241.59      8.71 o 
  -2   4   2    45347.90    45202.58    803.18 o 
  -1   4   2     1374.13     1223.82     20.07 o 
   0   4   2    15259.73    15397.25    224.56 o 
   1   4   2    18669.62    18753.21    236.83 o 
   2   4   2    28677.71    27819.54    350.52 o 
   3   4   2     9906.05     9839.60    146.70 o 
   4   4   2      415.96      391.63     12.89 o 
   5   4   2      707.56      652.23     24.03 o 
   6   4   2     3257.72     3345.83     56.49 o 
   7   4   2      373.49      331.07     16.91 o 
   8   4   2      167.70      212.83    116.20 o 
  -8   5   2        0.07       91.55     53.99 o 
  -7   5   2        0.50       27.20      9.41 o 
  -6   5   2      353.70      346.76     29.03 o 
  -5   5   2     6693.73     7216.72    136.68 o 
  -4   5   2     5851.91     5852.20    128.78 o 
  -3   5   2     3239.55     3189.81     61.90 o 
  -2   5   2       10.96       39.26      9.52 o 
  -1   5   2     4544.92     4527.71     68.38 o 
   0   5   2     6520.22     6228.17     80.56 o 
   1   5   2    16683.79    16259.35    184.19 o 
   2   5   2     1896.83     1987.29     31.93 o 
   3   5   2       45.49       42.59      5.52 o 
   4   5   2      164.86      145.27      7.05 o 
   5   5   2     5008.44     4821.06     91.51 o 
   6   5   2      423.81      347.58     13.51 o 
   7   5   2       91.38      118.65     42.53 o 
   8   5   2        8.96      -49.48     58.15 o 
  -8   6   2      112.99      197.26     16.53 o 
  -7   6   2      728.43      775.35     50.20 o 
  -6   6   2     3086.48     3329.75     69.78 o 
  -5   6   2      352.49      372.51     14.34 o 
  -4   6   2       45.57       88.61     15.72 o 
  -3   6   2     2233.21     2187.57     90.32 o 
  -2   6   2    52109.05    50787.69    902.82 o 
  -1   6   2     5389.18     5331.14     70.11 o 
   0   6   2     2256.19     2277.18     40.24 o 
   1   6   2      357.29      465.80     10.83 o 
   2   6   2     9364.60     8896.35    114.95 o 
   3   6   2     7191.41     7033.90    107.06 o 
   4   6   2      126.97      122.17     10.21 o 
   5   6   2       32.61       68.44     23.10 o 
   6   6   2      959.45      950.21     23.09 o 
   7   6   2     1114.88     1127.32     33.07 o 
  -7   7   2      393.06      469.57     32.54 o 
  -6   7   2       20.94       32.38     17.38 o 
  -5   7   2        0.88      -30.39     38.55 o 
  -4   7   2    10630.59    11114.55    287.88 o 
  -3   7   2      653.06      577.24     45.58 o 
  -2   7   2     1169.63     1042.32     19.72 o 
  -1   7   2     1157.70     1240.30     21.54 o 
   0   7   2    17598.98    17281.40    241.73 o 
   1   7   2      749.92      704.03     12.22 o 
   2   7   2      862.61      871.73     32.61 o 
   3   7   2     2660.47     2737.14     48.59 o 
   4   7   2     6915.33     6922.02    106.94 o 
   5   7   2      108.91       94.75     14.71 o 
   6   7   2      306.16      348.71     30.38 o 
   7   7   2        9.94       82.33     13.97 o 
  -7   8   2      571.02      779.29    109.64 o 
  -6   8   2        6.27       70.82     11.85 o 
  -5   8   2     1772.06     1911.92     36.02 o 
  -4   8   2      343.05      372.98     22.04 o 
  -3   8   2     1834.23     1886.28     50.81 o 
  -2   8   2      222.80      192.07     11.00 o 
  -1   8   2     2074.06     2003.52     34.52 o 
   0   8   2      148.34      107.14      9.26 o 
   1   8   2      839.64      783.14     36.03 o 
   2   8   2      511.78      554.69     44.49 o 
   3   8   2     4229.13     4296.33     85.06 o 
   4   8   2      303.33      369.95     13.91 o 
   5   8   2       15.48      -40.39     33.56 o 
   6   8   2      184.77      152.91     24.04 o 
   7   8   2      672.96      570.29     27.55 o 
  -6   9   2       37.97      139.59     17.93 o 
  -5   9   2      514.04      601.45     56.48 o 
  -4   9   2     1415.90     1409.80     35.07 o 
  -3   9   2     2158.22     2379.68     51.06 o 
  -2   9   2      662.99      632.70     27.92 o 
  -1   9   2     2677.44     2779.92     53.14 o 
   0   9   2     1312.33     1236.85     47.17 o 
   1   9   2     4088.83     3973.68     63.99 o 
   2   9   2       90.25       88.09      7.91 o 
   3   9   2      625.01      629.45     31.52 o 
   4   9   2     2159.47     2248.99    136.17 o 
   5   9   2     1711.47     1960.04     45.68 o 
   6   9   2       45.06      -12.31      8.21 o 
  -6  10   2      678.80      681.51     34.39 o 
  -5  10   2       34.21      -15.53     10.35 o 
  -4  10   2        0.67      -15.25     10.17 o 
  -3  10   2      640.55      626.78     29.77 o 
  -1  10   2     1979.91     1957.03     44.31 o 
   0  10   2        8.30      -16.04     17.01 o 
   1  10   2      132.13      153.30      9.94 o 
   2  10   2     2194.18     2308.24     72.20 o 
   3  10   2       17.09       62.68     12.57 o 
   4  10   2      134.62       92.45     15.53 o 
   5  10   2      144.69      100.21     14.24 o 
  -5  11   2       49.27      -16.92     11.28 o 
  -4  11   2       27.99       -6.29     12.57 o 
  -3  11   2      305.34      275.67     20.71 o 
  -2  11   2        3.59        0.37     10.91 o 
  -1  11   2      189.37      163.08     16.83 o 
   0  11   2       56.96       46.14      9.35 o 
   1  11   2     1769.93     1665.70     39.74 o 
   2  11   2     1129.69     1254.12     46.41 o 
   3  11   2        0.82        0.18     12.76 o 
   4  11   2       21.52       19.23     14.98 o 
   5  11   2      352.87      276.41     22.56 o 
  -4  12   2        6.16      -18.86     12.57 o 
  -3  12   2     1451.48     1612.44     57.69 o 
  -2  12   2      225.47       98.55     14.61 o 
  -1  12   2     2700.63     2883.12    105.57 o 
   0  12   2      517.64      564.89     35.87 o 
   1  12   2     1315.57     1408.69     51.58 o 
   2  12   2       48.06       96.14     18.12 o 
   3  12   2       67.96      119.26     18.49 o 
   4  12   2       48.07      114.08     18.67 o 
  -2  13   2       12.97       21.45     18.67 o 
  -1  13   2       25.38       48.98     11.41 o 
   0  13   2        9.58       57.31     35.96 o 
   1  13   2        0.05       62.52     19.60 o 
   2  13   2      501.83      587.03     31.06 o 
  -7   0   3      509.13      509.93     29.95 o 
  -5   0   3     6407.57     6564.21    176.02 o 
  -3   0   3     3272.46     3251.14     87.82 o 
  -1   0   3     1335.80     1270.58     34.20 o 
   1   0   3    26241.71    26149.60    657.11 o 
   3   0   3     7396.39     7498.91    136.10 o 
   5   0   3     6844.83     7014.79    188.22 o 
   7   0   3      183.61      141.63     15.72 o 
  -8   1   3      104.66      119.45     13.50 o 
  -7   1   3      420.07      357.27     18.11 o 
  -6   1   3     2603.16     2477.73     76.36 o 
  -5   1   3     1203.96     1248.77     30.26 o 
  -4   1   3       71.69       64.96     20.71 o 
  -3   1   3       32.13       61.32     17.10 o 
  -2   1   3     5732.36     6101.39    111.09 o 
  -1   1   3     3206.74     3345.37    128.31 o 
   0   1   3    23337.21    27153.27    481.60 o 
   1   1   3     1051.05     1241.18     32.99 o 
   2   1   3    19302.90    19223.29    280.12 o 
   3   1   3      214.68      290.16     17.22 o 
   4   1   3      498.84      486.92     25.78 o 
   5   1   3      114.78      108.77      7.25 o 
   6   1   3     1632.07     1393.25     34.19 o 
   7   1   3        4.30       52.84     19.78 o 
   8   1   3       50.96       44.98     39.29 o 
  -8   2   3       78.81       91.05     12.66 o 
  -7   2   3      259.27      310.76     49.27 o 
  -6   2   3        0.02        0.53      7.23 o 
  -5   2   3     1420.25     1403.23     33.01 o 
  -4   2   3     4436.85     4424.61     84.78 o 
  -3   2   3     2377.90     2228.23     44.32 o 
  -2   2   3    13299.61    13217.72    237.06 o 
  -1   2   3     1447.65     1493.41     79.78 o 
   0   2   3    10113.80     9919.62    252.01 o 
   1   2   3    12933.74    13602.46    198.44 o 
   2   2   3     2774.42     2290.96     35.97 o 
   3   2   3      258.57      230.41      6.88 o 
   4   2   3     5615.45     5395.23    131.68 o 
   5   2   3     3081.18     3160.39     56.21 o 
   6   2   3       47.36       39.42     24.31 o 
   7   2   3       12.35       84.24     11.05 o 
   8   2   3      156.65      207.35     35.59 o 
  -8   3   3      140.46      124.68     17.75 o 
  -7   3   3      617.23      591.65     21.27 o 
  -6   3   3       26.39      -10.74     39.47 o 
  -5   3   3      246.19      209.38     20.99 o 
  -4   3   3      792.63      826.06     26.90 o 
  -3   3   3       70.53       88.80     22.00 o 
  -2   3   3     2471.65     2548.72     48.73 o 
  -1   3   3     6824.19     6416.15    115.77 o 
   0   3   3     2596.38     2387.09     45.41 o 
   1   3   3      165.85      177.02      8.83 o 
   2   3   3     1572.40     1800.45     25.62 o 
   3   3   3      715.39      708.57     14.27 o 
   4   3   3     4913.97     4531.40     77.76 o 
   5   3   3       21.61       24.16      5.69 o 
   6   3   3       38.27       58.69      9.20 o 
   7   3   3      356.90      403.81     34.85 o 
   8   3   3      283.47      285.98     93.92 o 
  -8   4   3        0.25       65.38     67.58 o 
  -7   4   3      288.19      279.88     31.25 o 
  -6   4   3      253.66      284.15     53.06 o 
  -5   4   3      216.98      331.96     37.44 o 
  -4   4   3     3869.11     4066.32     78.90 o 
  -3   4   3     9058.44     9689.50    176.62 o 
  -2   4   3      580.76      475.32     15.90 o 
  -1   4   3     5796.53     6463.06    267.45 o 
   0   4   3     2788.61     2798.11     42.67 o 
   1   4   3     3679.25     3733.40     49.07 o 
   2   4   3      971.42      802.89     12.60 o 
   3   4   3      157.81      141.09      7.54 o 
   4   4   3       12.08        0.87     12.76 o 
   5   4   3      126.24      110.84      7.26 o 
   6   4   3      493.83      449.95     20.03 o 
   7   4   3       47.77       55.38     10.49 o 
   8   4   3       16.34      -51.67     80.98 o 
  -8   5   3       20.21       17.46     11.18 o 
  -7   5   3      526.03      548.46     42.43 o 
  -6   5   3       22.77       56.53     11.19 o 
  -5   5   3     1410.51     1385.77     32.80 o 
  -4   5   3      193.26      228.56     22.28 o 
  -3   5   3     3263.84     3396.81     53.76 o 
  -2   5   3      598.55      592.02     20.15 o 
  -1   5   3       69.09      227.54      8.70 o 
   0   5   3     5405.37     5411.06     80.96 o 
   1   5   3     1999.63     2256.78     31.04 o 
   2   5   3     2180.66     1993.34     28.01 o 
   3   5   3       14.32       33.49      4.20 o 
   4   5   3     2961.24     2768.71     46.07 o 
   5   5   3      902.88      988.20     58.97 o 
   6   5   3      121.75      132.40     12.63 o 
   7   5   3       31.10       58.90     47.98 o 
   8   5   3        1.08      -32.18    118.52 o 
  -8   6   3       22.54       52.67     30.60 o 
  -7   6   3      589.69      640.93     27.73 o 
  -6   6   3       12.94       39.83      9.08 o 
  -5   6   3       81.43       95.58     25.33 o 
  -4   6   3        7.22       24.04     20.25 o 
  -3   6   3     1081.71     1068.98     29.95 o 
  -2   6   3     8000.23     7482.63    137.07 o 
  -1   6   3     6628.67     6002.97     90.26 o 
   0   6   3      951.17      825.90     18.57 o 
   1   6   3      773.26      809.84     13.22 o 
   2   6   3     5508.83     5318.39     70.21 o 
   3   6   3     1524.52     1592.36     28.12 o 
   4   6   3      659.71      604.78     20.57 o 
   5   6   3      133.41      151.65     24.50 o 
   6   6   3     1147.22     1035.15     23.51 o 
   7   6   3       41.90       36.84     29.21 o 
  -7   7   3      158.23      236.76     22.19 o 
  -6   7   3     1832.84     1930.51     44.99 o 
  -5   7   3      689.03      727.10     26.53 o 
  -4   7   3      193.20      228.70     11.83 o 
  -3   7   3      807.67      838.01     21.44 o 
  -2   7   3     5257.15     5151.13     96.22 o 
  -1   7   3      593.77      554.99     30.80 o 
   0   7   3      108.37       67.56      8.30 o 
   1   7   3      646.35      567.32     13.00 o 
   2   7   3       50.11      143.19      8.75 o 
   3   7   3       12.97       51.64      7.25 o 
   4   7   3      131.61      165.51      7.77 o 
   5   7   3       37.40       49.43      7.01 o 
   6   7   3      199.35      165.56     47.04 o 
   7   7   3        3.38       -2.96     17.19 o 
  -7   8   3       43.35       87.27     19.41 o 
  -6   8   3      483.87      513.81     26.25 o 
  -5   8   3        0.38       -9.98     10.35 o 
  -4   8   3       33.94       40.31     11.28 o 
  -3   8   3     4913.44     5052.53    137.19 o 
  -2   8   3       77.72      101.60     21.72 o 
  -1   8   3     1601.35     1394.90     27.17 o 
   0   8   3     1445.72     1438.28     32.19 o 
   1   8   3     3574.89     3540.28     57.14 o 
   2   8   3       97.55      129.24     10.68 o 
   3   8   3      748.83      718.28     20.46 o 
   4   8   3      104.94      147.62     18.30 o 
   5   8   3      490.54      543.12     23.30 o 
   6   8   3       11.58      -39.67     32.26 o 
  -6   9   3      206.78      295.93    120.64 o 
  -5   9   3      257.45      269.40     34.67 o 
  -4   9   3       10.31       53.40     11.65 o 
  -3   9   3      258.06      335.22     51.49 o 
  -2   9   3     2237.17     2194.97     51.12 o 
  -1   9   3        2.80       12.04     18.69 o 
   0   9   3      754.68      794.34     17.40 o 
   1   9   3      785.11      729.12     16.39 o 
   2   9   3      929.81      864.13     19.24 o 
   3   9   3     1672.18     1870.39     42.67 o 
   4   9   3       34.13       33.18     31.89 o 
   5   9   3     1042.58     1131.77     36.61 o 
   6   9   3       24.68       15.19      9.24 o 
  -6  10   3      145.34      260.70     23.48 o 
  -5  10   3        7.25        1.11     13.68 o 
  -4  10   3      488.65      509.01     28.47 o 
  -3  10   3      207.95      244.43     19.23 o 
  -2  10   3      130.39      107.05     14.42 o 
  -1  10   3        0.70       -1.97      6.73 o 
   0  10   3     2370.93     2595.89     55.43 o 
   1  10   3       42.18       97.67      8.41 o 
   2  10   3      128.11      166.99     19.69 o 
   3  10   3       59.50      107.24     13.87 o 
   4  10   3       19.35      -11.65     12.20 o 
   5  10   3        3.19       -6.47     12.76 o 
  -5  11   3       64.39       46.22     16.83 o 
  -4  11   3       23.50      -12.39     13.87 o 
  -3  11   3      680.90      599.23     29.58 o 
  -2  11   3      104.60      114.82     15.16 o 
  -1  11   3      274.66      276.61     17.10 o 
   0  11   3      271.91      322.74     46.69 o 
   1  11   3      390.74      411.78     16.42 o 
   2  11   3       42.65       28.66     14.79 o 
   3  11   3     2383.34     2515.27     79.87 o 
   4  11   3      353.56      445.77     25.88 o 
  -4  12   3      310.91      350.74     24.59 o 
  -3  12   3     1012.86     1257.63     48.07 o 
  -2  12   3      605.71      526.02     27.36 o 
  -1  12   3       63.77      116.10     56.67 o 
   0  12   3      128.98      143.60     32.36 o 
   1  12   3      108.05      235.66     13.57 o 
   2  12   3      305.54      332.62     22.74 o 
   3  12   3       60.55      217.06     22.37 o 
  -2  13   3      118.24      134.60     18.12 o 
  -1  13   3       13.79       39.38     15.35 o 
   0  13   3     1231.97     1466.56     38.82 o 
   1  13   3       33.33      111.59     13.66 o 
   2  13   3       29.03      265.69     23.30 o 
  -8   0   4     2576.69     2972.69     96.14 o 
  -6   0   4        2.09      -12.48      8.32 o 
  -4   0   4    72829.15    72117.55   1812.68 o 
  -2   0   4     9449.74     9306.89    237.22 o 
   0   0   4    55361.12    59305.86   1485.97 o 
   2   0   4     1231.08     1138.75     34.02 o 
   4   0   4    14731.37    15348.90    276.17 o 
   6   0   4      745.13      571.13     26.62 o 
   8   0   4       73.47      144.22     18.86 o 
  -8   1   4       73.17        2.97     22.46 o 
  -7   1   4     1644.03     1633.92     91.34 o 
  -6   1   4     1609.06     1672.64     61.75 o 
  -5   1   4       56.58       49.42     13.31 o 
  -4   1   4      979.90      995.62     23.53 o 
  -3   1   4      216.47      205.35     11.74 o 
  -2   1   4    24950.05    25580.45    491.44 o 
  -1   1   4    19491.32    20239.37    359.94 o 
   0   1   4     4084.20     4641.01     84.05 o 
   1   1   4      612.65      627.94     19.41 o 
   2   1   4    20467.78    20730.69    302.05 o 
   3   1   4    27854.47    27865.85    406.13 o 
   4   1   4     2092.71     2094.19     89.46 o 
   5   1   4     1670.35     1590.31     33.82 o 
   6   1   4     2643.27     2611.97     80.98 o 
   7   1   4     3341.95     3461.64    133.31 o 
   8   1   4      188.36      219.48     14.51 o 
  -8   2   4      344.17      275.25     41.51 o 
  -7   2   4     3475.41     3747.32     78.62 o 
  -6   2   4     1312.55     1185.86     40.49 o 
  -5   2   4     7328.74     7569.94    142.23 o 
  -4   2   4     6990.09     7191.01    207.73 o 
  -3   2   4    11317.11    10880.08    197.24 o 
  -2   2   4    23428.45    24177.79    430.82 o 
  -1   2   4     8322.38     8559.95    477.30 o 
   0   2   4    16584.79    18550.98    329.94 o 
   1   2   4    74289.73    73268.48   1060.09 o 
   2   2   4      460.73      507.76     17.86 o 
   3   2   4     1791.88     1612.22     27.12 o 
   4   2   4     2368.07     2292.92     45.87 o 
   5   2   4     7845.72     7567.59    125.17 o 
   6   2   4        9.71       23.74      7.31 o 
   7   2   4      853.95      819.65     25.48 o 
   8   2   4        0.95      150.80    138.67 o 
  -8   3   4        5.92      -25.70     44.10 o 
  -7   3   4       54.94       55.18     52.32 o 
  -6   3   4     7192.25     7143.06    136.75 o 
  -5   3   4     3217.62     2985.14     61.05 o 
  -4   3   4     5723.88     5746.29    108.31 o 
  -3   3   4      895.74      931.15     21.09 o 
  -2   3   4    22839.36    22575.61    402.87 o 
  -1   3   4     5793.28     5508.21     99.87 o 
   0   3   4       59.42      111.70     16.46 o 
   1   3   4    17171.46    16789.52    244.98 o 
   2   3   4    29810.63    28006.88    352.57 o 
   3   3   4     7689.76     7695.38    115.51 o 
   4   3   4    10008.51     9909.70    148.54 o 
   5   3   4      558.78      565.54     34.59 o 
   6   3   4     1026.97      946.55     26.66 o 
   7   3   4       15.17       54.32     33.74 o 
   8   3   4      266.16      240.16     66.28 o 
  -8   4   4      635.21      595.65     27.46 o 
  -7   4   4      325.99      364.45     63.42 o 
  -6   4   4      631.49      550.36     50.75 o 
  -5   4   4       94.40      123.52     10.72 o 
  -4   4   4    12766.95    13425.47    256.35 o 
  -3   4   4     1444.09     1500.20     31.66 o 
  -2   4   4      342.99      548.36     28.66 o 
  -1   4   4     1304.60     1347.84     58.15 o 
   0   4   4     4803.32     4553.54     84.78 o 
   1   4   4    10416.98    10642.55    156.67 o 
   2   4   4    14520.10    13974.02    177.56 o 
   3   4   4      213.77      184.25      9.87 o 
   4   4   4      936.56      838.41     20.71 o 
   5   4   4     5968.09     5812.86     90.91 o 
   6   4   4     2211.25     1935.15     45.23 o 
   7   4   4      242.39      223.60     28.47 o 
   8   4   4       85.21      151.74    106.04 o 
  -8   5   4      272.50      333.43     57.59 o 
  -7   5   4      692.00      805.14     24.88 o 
  -6   5   4      285.78      265.30     12.41 o 
  -5   5   4     7867.11     8351.62    168.71 o 
  -4   5   4      132.88      153.60     16.27 o 
  -3   5   4    10557.72    11185.75    203.75 o 
  -2   5   4        2.81       26.92     34.67 o 
  -1   5   4    41245.31    38481.77    683.74 o 
   0   5   4     8455.20     8263.73    122.12 o 
   1   5   4     7698.44     7331.81     94.67 o 
   2   5   4      158.49      184.99     40.14 o 
   3   5   4     6533.09     6558.75     99.84 o 
   4   5   4      274.26      192.40      8.31 o 
   5   5   4     1050.93      980.66     23.58 o 
   6   5   4      168.37      184.94     15.39 o 
   7   5   4      723.74      615.69     92.35 o 
  -8   6   4       36.46       80.29     18.95 o 
  -7   6   4      736.54      849.98     36.15 o 
  -6   6   4      190.91      170.34     35.31 o 
  -5   6   4     4338.01     4528.80     89.42 o 
  -4   6   4     2606.38     2674.82     54.77 o 
  -3   6   4     5400.40     4986.97     94.39 o 
  -2   6   4     6981.95     7038.91    129.33 o 
  -1   6   4     5293.95     5082.08    130.44 o 
   0   6   4     2932.33     2988.52     46.43 o 
   1   6   4     4062.05     4041.07     54.01 o 
   2   6   4    12901.96    12742.11    163.18 o 
   3   6   4     2511.37     2203.55     37.04 o 
   4   6   4     1289.05     1156.40     34.10 o 
   5   6   4      130.59      120.08      7.76 o 
   6   6   4      757.12      708.47     39.10 o 
   7   6   4        2.19      -34.42     54.91 o 
  -7   7   4      126.93      201.90     14.28 o 
  -6   7   4     1123.39     1183.88     31.18 o 
  -5   7   4     1943.00     1913.54    133.86 o 
  -4   7   4       70.64       87.60      8.84 o 
  -3   7   4     3781.92     3623.34     70.86 o 
  -2   7   4     4513.57     4213.78    256.63 o 
  -1   7   4     2045.69     2038.46     42.75 o 
   0   7   4     1016.10      851.72     17.26 o 
   1   7   4       62.07       21.63     16.41 o 
   2   7   4     3247.07     3067.88     42.60 o 
   3   7   4      644.32      671.61     50.29 o 
   4   7   4     3890.17     4061.33    125.16 o 
   5   7   4      225.29      269.18     30.25 o 
   6   7   4      107.71       71.20     21.82 o 
   7   7   4        3.40       15.72     17.56 o 
  -6   8   4      450.72      398.26     22.56 o 
  -5   8   4       18.06       23.48     12.20 o 
  -4   8   4      948.28     1054.81     38.64 o 
  -3   8   4     7030.83     6958.40    185.45 o 
  -2   8   4     1598.12     1553.46     47.89 o 
  -1   8   4     1486.84     1462.62     27.23 o 
   0   8   4     6694.52     6780.42    104.14 o 
   1   8   4    10192.35    10516.48    158.33 o 
   2   8   4       10.70        7.04      4.57 o 
   3   8   4     1325.90     1234.15     43.82 o 
   4   8   4      962.48      922.13     24.81 o 
   5   8   4     2247.14     2179.17     48.96 o 
   6   8   4       54.13        2.10     17.10 o 
  -6   9   4      127.53       91.52     15.53 o 
  -5   9   4      499.00      576.49     28.10 o 
  -4   9   4       60.15      153.46     16.46 o 
  -3   9   4      168.63      315.61     18.12 o 
  -2   9   4       59.39       69.03     84.68 o 
  -1   9   4     1578.87     1620.73     30.29 o 
   0   9   4        4.45       19.58      8.20 o 
   1   9   4      886.58      836.84     21.62 o 
   2   9   4        7.28       16.68     12.32 o 
   3   9   4     2438.42     2442.17     53.58 o 
   4   9   4      791.48      746.84     22.81 o 
   5   9   4      265.22      364.80     27.46 o 
   6   9   4       15.88       32.86     11.89 o 
  -6  10   4      116.70      215.77     23.67 o 
  -4  10   4      900.00     1067.38     43.63 o 
  -3  10   4       34.48       78.39     15.35 o 
  -2  10   4      644.95      591.10     28.47 o 
  -1  10   4      337.06      310.34     16.18 o 
   0  10   4     4850.81     4963.90     98.05 o 
   1  10   4      132.27      132.10     12.76 o 
   2  10   4     1406.89     1440.68     50.48 o 
   3  10   4      376.80      405.47     22.74 o 
   4  10   4     1661.32     1770.59     43.24 o 
   5  10   4        6.01       77.65     16.46 o 
  -5  11   4      256.49      225.38     21.63 o 
  -4  11   4        0.32        8.87     13.68 o 
  -3  11   4      228.23      167.70     17.38 o 
  -2  11   4     4444.71     5042.55    144.03 o 
  -1  11   4      512.54      464.78     17.45 o 
   0  11   4       15.35       18.24     25.88 o 
   1  11   4       78.52      121.79     10.48 o 
   2  11   4      269.34      366.09     22.56 o 
   3  11   4       68.35       36.61     14.42 o 
   4  11   4      114.79      223.35     21.26 o 
  -4  12   4      122.29       37.35     15.53 o 
  -3  12   4      437.82      426.55     26.62 o 
  -2  12   4      284.05      289.36     21.26 o 
  -1  12   4      249.22      235.00     19.41 o 
   0  12   4       31.94       55.87     10.68 o 
   1  12   4      901.98      929.08     36.98 o 
   2  12   4       73.47      100.77     16.64 o 
   3  12   4      265.16      407.13     25.70 o 
  -2  13   4     1140.59     1181.83     46.04 o 
  -1  13   4       94.58       65.27     15.53 o 
   0  13   4       75.27      106.85     12.66 o 
   1  13   4      635.48      858.64     41.05 o 
   2  13   4      306.35      266.43     24.22 o 
  -7   0   5     1010.36      878.98     39.75 o 
  -5   0   5       13.93        2.96      7.40 o 
  -3   0   5    27071.52    27384.49    691.49 o 
  -1   0   5    10485.07    10727.60    271.79 o 
   1   0   5     4184.39     4978.21    128.87 o 
   3   0   5      678.69      686.81     67.39 o 
   5   0   5     3440.78     3076.23     90.04 o 
   7   0   5      344.78      233.89     19.60 o 
  -8   1   5      155.13      183.22     46.78 o 
  -7   1   5      145.73      171.08     55.84 o 
  -6   1   5      883.34      803.46     23.79 o 
  -5   1   5        5.87        9.74      9.24 o 
  -4   1   5     1724.45     1641.86     70.63 o 
  -3   1   5     9658.23    10025.84    182.18 o 
  -2   1   5      211.23      207.62      6.86 o 
  -1   1   5      374.21      492.05     21.72 o 
   0   1   5     1185.09     1434.88     27.84 o 
   1   1   5     5534.40     5590.49    101.97 o 
   2   1   5     6435.29     6820.78    101.56 o 
   3   1   5      659.94      660.28     19.66 o 
   4   1   5     2604.32     2411.57     39.58 o 
   5   1   5      265.78      262.37     16.18 o 
   6   1   5      195.93      233.35     30.78 o 
   7   1   5       27.86       29.60     31.80 o 
   8   1   5      182.07      242.89     28.94 o 
  -8   2   5      621.26      447.04     20.93 o 
  -7   2   5        6.77       42.39     47.70 o 
  -6   2   5     1442.91     1415.34     35.09 o 
  -5   2   5        1.94       21.37     22.46 o 
  -4   2   5      581.67      648.60     24.78 o 
  -3   2   5    10093.63    10067.03    149.48 o 
  -2   2   5     4882.99     5486.73    180.64 o 
  -1   2   5      777.97     1268.57     90.32 o 
   0   2   5    12390.61    13026.10    232.79 o 
   1   2   5    10984.35    12357.79    230.74 o 
   2   2   5       93.97      113.74     16.51 o 
   3   2   5        2.92       65.06     23.23 o 
   4   2   5      399.86      408.78     18.09 o 
   5   2   5      168.38      189.68     25.28 o 
   6   2   5      662.66      607.62     19.98 o 
   7   2   5      425.76      355.90     16.74 o 
   8   2   5      708.19      677.78     83.48 o 
  -8   3   5      509.37      429.64     20.07 o 
  -7   3   5        4.72        8.45     10.45 o 
  -6   3   5      315.22      291.09     13.77 o 
  -5   3   5     2168.79     2087.38     94.29 o 
  -4   3   5     7029.07     7007.94    155.59 o 
  -3   3   5    10146.31    10155.82    255.70 o 
  -2   3   5     1343.44     1236.67     59.54 o 
  -1   3   5     4210.49     4435.64    112.23 o 
   0   3   5    21852.59    23000.58    409.08 o 
   1   3   5       21.95       87.97      8.64 o 
   2   3   5     1192.56     1355.32     19.37 o 
   3   3   5      835.06      807.48     22.28 o 
   4   3   5       10.87        7.26      4.18 o 
   5   3   5      431.11      443.42     11.59 o 
   6   3   5      293.50      276.74     13.73 o 
   7   3   5       86.04      128.83     44.65 o 
   8   3   5       13.15        0.67     66.01 o 
  -8   4   5      216.43      190.43     73.77 o 
  -7   4   5      191.06      188.53     22.28 o 
  -6   4   5       11.46        6.34     22.56 o 
  -5   4   5      333.77      339.01     13.40 o 
  -4   4   5     1024.63     1102.28     47.15 o 
  -3   4   5      468.67      350.18     11.21 o 
  -2   4   5       75.22      102.33      5.08 o 
  -1   4   5    11403.11    11275.23    202.37 o 
   0   4   5      461.04      589.43     20.71 o 
   1   4   5     2421.43     2607.40     40.81 o 
   2   4   5     1636.49     1708.87     24.18 o 
   3   4   5     7826.78     7320.26    110.59 o 
   4   4   5      246.23      194.85      9.81 o 
   5   4   5     1420.83     1303.78     25.47 o 
   6   4   5      538.21      498.71     18.90 o 
   7   4   5      992.81     1091.27     31.17 o 
   8   4   5        7.64       35.25     96.79 o 
  -8   5   5      363.83      317.65     31.15 o 
  -7   5   5       71.45       89.70     12.85 o 
  -6   5   5       56.60       41.07      8.63 o 
  -5   5   5     1256.51     1296.09     43.26 o 
  -4   5   5     1903.78     2119.43     44.54 o 
  -3   5   5     1608.47     1487.00     41.51 o 
  -2   5   5      412.87      426.05     11.16 o 
  -1   5   5       64.29      182.44     36.61 o 
   0   5   5    12281.76    12175.01    220.69 o 
   1   5   5    15933.78    14894.80    218.69 o 
   2   5   5      628.26      727.64     14.89 o 
   3   5   5      728.47      724.43     15.20 o 
   4   5   5       60.63       35.46     14.98 o 
   5   5   5     1021.33      925.50     20.12 o 
   6   5   5       27.29      -17.14     12.57 o 
   7   5   5        2.54       -8.56     88.19 o 
  -8   6   5       26.49      100.24     14.64 o 
  -7   6   5      589.33      619.57     21.80 o 
  -6   6   5     1724.09     1883.97     43.66 o 
  -5   6   5      410.98      333.07     13.58 o 
  -4   6   5      292.19      318.78     30.14 o 
  -3   6   5     1172.74     1156.87     36.05 o 
  -2   6   5     4921.63     4928.83     92.10 o 
  -1   6   5     2685.61     2700.38     51.27 o 
   0   6   5     2549.16     2505.72     50.52 o 
   1   6   5      345.70      502.11      9.41 o 
   2   6   5       13.78      108.88     20.10 o 
   3   6   5     3146.59     2878.92     47.07 o 
   4   6   5      387.23      377.58     16.44 o 
   5   6   5       45.92       33.85     10.54 o 
   6   6   5       46.36       31.02     12.65 o 
   7   6   5       20.89      -13.27     49.18 o 
  -7   7   5       23.77       16.94     12.76 o 
  -6   7   5      395.63      384.43     16.21 o 
  -5   7   5       10.70       12.15      7.65 o 
  -4   7   5       29.24       38.06      7.10 o 
  -3   7   5     1545.98     1543.11     49.00 o 
  -2   7   5     6864.34     6709.90    177.50 o 
  -1   7   5      204.93      210.96     13.31 o 
   0   7   5      412.56      413.19     14.61 o 
   1   7   5     2696.72     2715.51     44.92 o 
   2   7   5     1819.08     1761.37     41.03 o 
   3   7   5      450.52      500.45     16.01 o 
   4   7   5      609.61      593.06     21.72 o 
   5   7   5     1104.80      892.38     42.80 o 
   6   7   5      196.53      265.45     46.22 o 
   7   7   5       14.64      -20.25     13.50 o 
  -7   8   5      420.90      417.12     24.78 o 
  -6   8   5      117.80       64.53     13.87 o 
  -5   8   5     1359.53     1399.82     49.37 o 
  -4   8   5        8.31       51.86     15.25 o 
  -3   8   5      452.88      567.99     24.22 o 
  -2   8   5     1853.68     1750.55     53.25 o 
  -1   8   5      758.78      950.16     34.57 o 
   0   8   5      182.98      177.91     18.05 o 
   1   8   5       33.69       74.64     20.90 o 
   2   8   5      822.80      737.50     19.61 o 
   3   8   5      116.01      142.37     25.24 o 
   4   8   5      729.63      789.96     51.40 o 
   5   8   5       93.46      141.18     19.23 o 
   6   8   5       57.63      122.12    118.89 o 
  -6   9   5        0.03      -14.70      9.80 o 
  -5   9   5       44.94       19.60     12.94 o 
  -4   9   5        7.23       29.58     11.28 o 
  -3   9   5      983.37      954.60     35.50 o 
  -2   9   5      260.13      261.25     14.98 o 
  -1   9   5     2258.45     2224.30    110.29 o 
   0   9   5       53.45       23.42     26.29 o 
   1   9   5     1302.67     1282.10     25.10 o 
   2   9   5     1626.53     1726.76     40.52 o 
   3   9   5       69.08       68.28     20.52 o 
   4   9   5       90.40       75.23      9.76 o 
   5   9   5      217.98      219.76     13.34 o 
   6   9   5      213.57      279.94     78.76 o 
  -6  10   5        7.03      129.98     22.56 o 
  -5  10   5      413.69      483.49     30.51 o 
  -4  10   5      162.13      181.91     19.97 o 
  -3  10   5        8.92       95.77     15.35 o 
  -2  10   5        4.93       40.31     12.39 o 
  -1  10   5       33.37       17.26     12.48 o 
   0  10   5     1711.88     1928.59     35.45 o 
   1  10   5      429.76      389.24     11.78 o 
   2  10   5      180.68      177.11     12.09 o 
   3  10   5       54.69       46.71     48.81 o 
   4  10   5     1066.68     1219.12     33.46 o 
   5  10   5      319.22      387.09     40.03 o 
  -5  11   5      170.12      293.05     25.88 o 
  -4  11   5      145.83      182.67     21.26 o 
  -3  11   5       60.12       75.25     15.90 o 
  -1  11   5      721.20      670.60     29.95 o 
   0  11   5        8.76        8.03      7.58 o 
   1  11   5      133.55      186.12     60.18 o 
   2  11   5       11.20       23.85     12.39 o 
   3  11   5      244.80      325.59     23.11 o 
   4  11   5       10.43       52.32     14.98 o 
  -4  12   5       87.02        2.03     16.46 o 
  -3  12   5       74.35       37.53     15.72 o 
  -2  12   5       90.12       35.13     15.90 o 
  -1  12   5      656.30      711.09     31.62 o 
   0  12   5      819.86      823.13     53.62 o 
   1  12   5      361.82      402.32     26.99 o 
   2  12   5      309.32      375.15     25.15 o 
   3  12   5       60.35      258.66     22.56 o 
  -2  13   5      340.26      364.42     24.78 o 
  -1  13   5      444.53      523.43     29.21 o 
   0  13   5      219.48      240.26     16.21 o 
   1  13   5      193.50      363.13     26.81 o 
  -8   0   6      191.48      186.37     25.70 o 
  -6   0   6     3622.29     3705.78    106.50 o 
  -4   0   6     8290.52     8854.46    230.56 o 
  -2   0   6    17607.79    17539.20    443.92 o 
   0   0   6    19925.76    19817.80    499.76 o 
   2   0   6     6468.77     6577.71    171.02 o 
   4   0   6     7118.34     6635.95    176.94 o 
   6   0   6     5204.29     5143.87    144.96 o 
   8   0   6     1028.91      928.16     42.53 o 
  -8   1   6      937.38      883.91     29.84 o 
  -7   1   6     3853.29     4081.18    129.98 o 
  -6   1   6        0.74       10.60      7.33 o 
  -5   1   6    10005.70     9921.14    183.67 o 
  -4   1   6     1860.90     1946.94     80.34 o 
  -3   1   6    34395.38    34804.10    620.47 o 
  -2   1   6     3115.85     3503.95     53.48 o 
  -1   1   6    24328.20    25409.43    706.56 o 
   0   1   6     9851.38    10337.73    284.27 o 
   1   1   6    23169.86    23184.50    413.44 o 
   2   1   6    10379.68     9705.53    176.23 o 
   3   1   6     5053.20     5493.23    102.78 o 
   4   1   6      531.49      638.56     55.58 o 
   5   1   6     2624.84     2726.97     57.56 o 
   6   1   6      871.25      880.45     35.87 o 
   7   1   6      186.00      151.99     55.93 o 
   8   1   6       52.75      101.29     12.74 o 
  -8   2   6      381.71      207.89     32.08 o 
  -7   2   6        6.92       16.26     20.43 o 
  -6   2   6      109.85      149.35     49.83 o 
  -5   2   6     8004.79     7942.34    148.83 o 
  -4   2   6     1201.13     1155.48     93.83 o 
  -3   2   6     6294.88     6455.80    119.23 o 
  -2   2   6      717.49      738.22     16.57 o 
  -1   2   6    93973.30    91185.18   1615.07 o 
   0   2   6     8690.37     9487.98    170.73 o 
   1   2   6      441.50      494.87     27.36 o 
   2   2   6     4454.40     4198.79     64.17 o 
   3   2   6    28729.77    28367.62    414.19 o 
   4   2   6     3270.92     3449.69     75.22 o 
   5   2   6       67.09      101.21     13.22 o 
   6   2   6      411.01      335.97     35.59 o 
   7   2   6      746.13      715.78     24.18 o 
   8   2   6      584.30      604.94     76.82 o 
  -8   3   6     1869.92     1894.74     73.96 o 
  -7   3   6      104.98      105.76     32.82 o 
  -6   3   6      103.66      139.71     10.79 o 
  -5   3   6     1353.29     1445.28     33.97 o 
  -4   3   6    10063.02    10264.14    303.31 o 
  -3   3   6      374.77      461.22     13.13 o 
  -2   3   6     1628.95     1696.46     33.79 o 
  -1   3   6      567.31      623.69     15.62 o 
   0   3   6    18184.90    18689.13    333.32 o 
   1   3   6     1957.28     2029.98     39.52 o 
   2   3   6    18516.96    18895.24    276.59 o 
   3   3   6     2018.94     1974.89     33.16 o 
   4   3   6     2566.52     2167.68     61.93 o 
   5   3   6     1187.75     1078.87     21.68 o 
   6   3   6     2647.04     2480.88     76.36 o 
   7   3   6      716.26      606.95     24.22 o 
   8   3   6        8.86       50.85     26.81 o 
  -8   4   6      312.97      364.56    110.47 o 
  -7   4   6        0.78       73.95     14.05 o 
  -6   4   6     5030.12     5152.61    101.69 o 
  -5   4   6     2068.28     2217.96     66.93 o 
  -4   4   6     3318.30     3355.39     66.35 o 
  -3   4   6     1680.36     1659.82     96.88 o 
  -2   4   6    39769.55    39509.65    702.83 o 
  -1   4   6    12577.88    13135.58    235.39 o 
   0   4   6    12766.93    12230.03    313.39 o 
   1   4   6     1639.30     1733.42     49.14 o 
   2   4   6    19627.61    18331.90    234.28 o 
   3   4   6     2260.66     1939.82     48.45 o 
   4   4   6      940.56      883.84     18.22 o 
   5   4   6     1166.19     1038.83     21.47 o 
   6   4   6      691.50      641.81     21.27 o 
   7   4   6        8.42       20.87     70.44 o 
  -8   5   6       51.84      116.19     13.55 o 
  -7   5   6      296.50      303.31     53.16 o 
  -6   5   6       61.71       81.28     12.85 o 
  -5   5   6      983.83     1031.59     35.68 o 
  -4   5   6     2013.95     1943.87     34.12 o 
  -3   5   6     6126.66     6066.27    113.19 o 
  -2   5   6     1217.93     1254.87     27.36 o 
  -1   5   6     1446.79     1336.53    110.84 o 
   0   5   6       20.70      127.95      8.14 o 
   1   5   6    23710.92    23856.89    348.31 o 
   2   5   6        1.75       -4.33      3.61 o 
   3   5   6     2873.66     2879.80     46.76 o 
   4   5   6      106.48       95.98      8.24 o 
   5   5   6     3238.37     3101.12     96.82 o 
   6   5   6        6.39       28.59     27.64 o 
   7   5   6      293.51      256.39     30.88 o 
  -8   6   6      108.32      120.04     14.75 o 
  -7   6   6       89.69      102.17     17.84 o 
  -6   6   6     3550.77     3581.46     73.99 o 
  -5   6   6      914.51      893.13     34.30 o 
  -4   6   6     2670.26     2778.79     94.94 o 
  -3   6   6       34.71       55.90      5.73 o 
  -2   6   6     6723.35     6423.73    118.44 o 
  -1   6   6     6984.82     6417.36    287.41 o 
   0   6   6     3920.85     3728.12    196.54 o 
   1   6   6      492.16      570.72     53.99 o 
   2   6   6      852.14      899.04     16.62 o 
   3   6   6     4781.58     4847.41     82.87 o 
   4   6   6      648.90      614.10     21.16 o 
   5   6   6        1.07        1.00      9.40 o 
   6   6   6       43.95      -12.49     14.14 o 
   7   6   6      517.20      533.04     33.47 o 
  -7   7   6       60.85       76.73     15.16 o 
  -6   7   6     1087.66     1172.21     44.56 o 
  -5   7   6       34.03       63.23     14.05 o 
  -4   7   6     7666.80     7885.50    148.65 o 
  -3   7   6     2702.37     2597.91     75.81 o 
  -2   7   6      898.68      812.23     29.03 o 
  -1   7   6     6633.31     6275.59    166.77 o 
   0   7   6    14305.64    14139.59    257.62 o 
   1   7   6      268.95      304.33     22.18 o 
   2   7   6     2079.80     1944.96     38.94 o 
   3   7   6       99.37      128.55      8.71 o 
   4   7   6     1523.79     1401.06     33.69 o 
   5   7   6      333.26      269.18     29.49 o 
   6   7   6      311.35      304.47     72.48 o 
   7   7   6       11.93       18.30     17.56 o 
  -7   8   6      325.06      361.28     24.78 o 
  -6   8   6       10.90      -16.64     11.09 o 
  -5   8   6      322.51      343.16     23.48 o 
  -4   8   6      147.51      178.24     16.83 o 
  -3   8   6        3.62       23.11      9.43 o 
  -2   8   6      105.86      119.44     10.54 o 
  -1   8   6     2960.37     2766.35     80.06 o 
   0   8   6      144.26      181.28     11.74 o 
   1   8   6     1431.07     1429.04     32.68 o 
   2   8   6     1761.95     1749.04     40.57 o 
   3   8   6     2856.04     2827.01    191.73 o 
   4   8   6     1289.54     1389.98     34.58 o 
   5   8   6     1530.36     1578.12     38.43 o 
   6   8   6       87.91       93.11     67.49 o 
  -6   9   6     1434.94     1483.76     53.99 o 
  -5   9   6       18.96       47.33     15.53 o 
  -4   9   6      199.06      176.57     17.56 o 
  -3   9   6     3619.32     3607.24    102.98 o 
  -2   9   6      167.36      152.35     12.39 o 
  -1   9   6     1625.30     1808.59     41.44 o 
   0   9   6     5954.52     5838.33     91.78 o 
   1   9   6     5357.85     5613.39     88.55 o 
   2   9   6      960.07      888.13     26.20 o 
   3   9   6       90.24       98.14     10.52 o 
   4   9   6      175.52      203.41     70.35 o 
   5   9   6      573.85      592.25     21.54 o 
   6   9   6        0.59       53.02     12.95 o 
  -6  10   6      481.20      456.50     27.55 o 
  -5  10   6      162.63      246.65     22.19 o 
  -4  10   6        4.52       19.04     11.28 o 
  -3  10   6     1426.55     1346.94     46.96 o 
  -2  10   6      422.50      382.29     30.32 o 
  -1  10   6      796.90      778.77     23.11 o 
   0  10   6      448.50      490.41     38.98 o 
   1  10   6     1025.78      972.79     53.75 o 
   2  10   6      368.00      329.17     26.16 o 
   3  10   6      124.27       69.25     10.92 o 
   4  10   6     1902.78     2119.07    150.96 o 
   5  10   6      664.96      813.25     26.61 o 
  -5  11   6       10.96      244.24     22.56 o 
  -4  11   6       77.43      370.34     25.70 o 
  -3  11   6     2655.29     2865.45     90.78 o 
  -2  11   6      893.30     1033.91     42.89 o 
  -1  11   6      213.28      155.31     16.83 o 
   0  11   6      112.99      111.30     23.85 o 
   1  11   6      391.75      359.89     25.15 o 
   2  11   6      349.05      439.30     26.44 o 
   3  11   6       34.53       52.69     15.90 o 
   4  11   6      211.15      199.68     20.34 o 
  -4  12   6      349.22      268.46     24.41 o 
  -3  12   6      120.19       73.59     17.93 o 
  -2  12   6        0.87      -16.36     10.91 o 
  -1  12   6      765.81      859.19     36.05 o 
   0  12   6      569.86      474.99     24.04 o 
   1  12   6       97.25      151.98     18.67 o 
   2  12   6       34.84      104.28     17.38 o 
   3  12   6       16.35       93.00     17.38 o 
  -2  13   6      835.44      810.38     36.61 o 
  -1  13   6      172.62      139.78     19.78 o 
   0  13   6        2.95        2.77     16.83 o 
   1  13   6      385.07      428.39     29.21 o 
  -7   0   7       27.86       75.44     15.53 o 
  -5   0   7      342.08      445.96     20.89 o 
  -3   0   7    13345.05    12787.66    327.07 o 
  -1   0   7     6136.32     6542.76    168.62 o 
   1   0   7    49492.21    49704.07   1248.57 o 
   5   0   7     2607.04     2523.96     76.55 o 
   7   0   7       27.24       45.85     13.68 o 
  -8   1   7        1.26       33.09     11.68 o 
  -7   1   7      379.05      289.03     15.53 o 
  -6   1   7      949.05      941.35     26.20 o 
  -5   1   7      350.97      305.39     12.29 o 
  -4   1   7     1928.70     1853.16     57.13 o 
  -3   1   7      651.74      724.96     25.15 o 
  -2   1   7     9759.76    10287.62    185.91 o 
  -1   1   7      615.86      841.40     18.21 o 
   0   1   7     2004.58     1910.72     37.32 o 
   1   1   7     2871.03     3326.02     71.83 o 
   2   1   7      430.24      536.75     30.78 o 
   3   1   7     2637.21     2578.87     51.92 o 
   4   1   7        0.26      -14.70      9.80 o 
   5   1   7      414.33      435.60     23.85 o 
   6   1   7       40.58        2.18     18.77 o 
   7   1   7      513.27      445.68     37.35 o 
   8   1   7       39.18      150.89     49.37 o 
  -8   2   7      372.58      424.24     20.49 o 
  -7   2   7     1309.08     1238.12     34.07 o 
  -6   2   7       29.19       43.29      7.59 o 
  -5   2   7     1207.78     1268.63     63.42 o 
  -4   2   7     9374.42     9697.11    178.26 o 
  -3   2   7      134.37      168.77      7.53 o 
  -2   2   7     8156.09     8170.46    148.58 o 
  -1   2   7     2894.59     2971.00     55.74 o 
   0   2   7     2651.81     2558.93     48.72 o 
   1   2   7     4261.03     4848.35     95.50 o 
   2   2   7      226.15      298.39      9.65 o 
   3   2   7     1845.13     1687.46     29.21 o 
   4   2   7      708.94      709.59     18.12 o 
   5   2   7     1037.30     1109.20     28.80 o 
   6   2   7      281.03      244.97     14.17 o 
   7   2   7       70.24       55.62     18.30 o 
   8   2   7       21.07       87.39     25.24 o 
  -8   3   7      109.87      217.27    106.96 o 
  -7   3   7      189.86      190.14     49.27 o 
  -6   3   7      394.92      324.74     15.09 o 
  -5   3   7      457.75      465.47     16.73 o 
  -4   3   7      824.56      874.34     36.79 o 
  -3   3   7      289.55      271.05     14.42 o 
  -2   3   7       86.07      106.11     19.23 o 
  -1   3   7     2816.73     3038.75     57.03 o 
   0   3   7    21039.81    21346.85    380.81 o 
   1   3   7      559.24      742.59     16.78 o 
   2   3   7      139.09      160.29     17.52 o 
   3   3   7     3708.30     3827.86     60.22 o 
   4   3   7     5971.76     5674.05     88.09 o 
   5   3   7      169.40      108.36      9.47 o 
   6   3   7      315.07      375.95     20.89 o 
   7   3   7      720.23      653.02     40.21 o 
  -8   4   7       54.06       59.10     68.41 o 
  -7   4   7     1529.30     1443.14     37.06 o 
  -6   4   7        3.23       25.55      7.71 o 
  -5   4   7     3579.87     3881.66     77.59 o 
  -4   4   7      392.99      439.23     51.31 o 
  -3   4   7     3969.77     4034.07     77.04 o 
  -2   4   7        1.34       69.84      9.61 o 
  -1   4   7     6565.15     7141.26    129.65 o 
   0   4   7      203.49      268.46     13.13 o 
   1   4   7     1741.02     1897.38     37.59 o 
   2   4   7      228.84      197.44     10.02 o 
   3   4   7      989.43      902.34     17.86 o 
   4   4   7      976.54      930.37     19.06 o 
   5   4   7       25.56       68.16     37.33 o 
   6   4   7      401.05      368.37     21.08 o 
   7   4   7        8.58       63.43     62.96 o 
  -8   5   7       98.01       90.61     45.85 o 
  -7   5   7      123.44       90.14     32.26 o 
  -6   5   7       23.71       19.72      7.83 o 
  -5   5   7       24.35       43.81     15.25 o 
  -4   5   7        1.70        2.73      5.55 o 
  -3   5   7     1275.16     1254.05     28.47 o 
  -2   5   7     3271.42     3428.64    169.64 o 
  -1   5   7      298.46      347.88     39.84 o 
   0   5   7     7222.93     7206.89    189.51 o 
   1   5   7      242.87      424.31      9.53 o 
   2   5   7     1586.43     1487.69     42.58 o 
   3   5   7        2.07       82.30     28.07 o 
   4   5   7     2436.53     2191.63     37.84 o 
   5   5   7      713.71      743.07     17.39 o 
   6   5   7      406.28      541.89     38.09 o 
   7   5   7       59.23       15.53     46.87 o 
  -8   6   7        4.57       36.31     26.07 o 
  -7   6   7      258.31      267.26     14.56 o 
  -6   6   7        1.02       22.02     15.25 o 
  -5   6   7     1581.59     1671.45     57.87 o 
  -4   6   7     1310.47     1469.15     45.48 o 
  -3   6   7        0.23       11.71      4.74 o 
  -2   6   7     7550.48     7267.37    206.43 o 
  -1   6   7     2029.23     1961.52     58.80 o 
   0   6   7     5548.08     5404.20    145.69 o 
   1   6   7        4.92       21.35     13.77 o 
   2   6   7     3526.50     3359.71     65.40 o 
   3   6   7      670.57      590.77     13.62 o 
   4   6   7      183.95      173.25     12.46 o 
   5   6   7       60.33       91.64      9.55 o 
   6   6   7       78.68       60.27     15.72 o 
   7   6   7       91.07       76.36     19.41 o 
  -7   7   7      355.89      379.95     25.15 o 
  -6   7   7     1434.98     1526.47     54.54 o 
  -5   7   7     1468.25     1545.14     53.25 o 
  -4   7   7      480.66      480.35     23.85 o 
  -3   7   7     2119.65     2143.08     64.71 o 
  -2   7   7       31.61       62.68      9.24 o 
  -1   7   7     2087.09     1824.33     56.02 o 
   0   7   7       18.71       78.58      9.61 o 
   1   7   7      851.58      814.70     17.53 o 
   2   7   7        7.29        7.42     19.65 o 
   3   7   7      101.68       89.61     22.65 o 
   4   7   7      853.38      836.82     32.73 o 
   5   7   7       11.01       -8.57      7.55 o 
   6   7   7      123.11       41.97     16.64 o 
  -7   8   7      395.34      418.59     26.99 o 
  -6   8   7       31.16       44.00     15.90 o 
  -5   8   7      181.77      168.99     17.19 o 
  -4   8   7     1464.43     1424.96     49.92 o 
  -3   8   7      420.24      440.60     21.08 o 
  -2   8   7      493.36      454.09     21.26 o 
  -1   8   7      760.80      618.46     25.88 o 
   0   8   7       72.91      104.09     10.17 o 
   1   8   7     1699.94     1794.17     32.67 o 
   2   8   7      987.33     1049.20     30.97 o 
   3   8   7       36.86       22.67     12.57 o 
   4   8   7      531.53      518.34     48.90 o 
   5   8   7      718.19      892.68     59.63 o 
   6   8   7      216.95      283.89     72.11 o 
  -6   9   7      741.96      844.40     38.64 o 
  -5   9   7      376.86      409.72     24.96 o 
  -4   9   7      534.64      521.21     26.99 o 
  -3   9   7      311.99      319.12     18.67 o 
  -2   9   7     1123.57     1125.44     39.38 o 
  -1   9   7     1272.28     1215.29     42.89 o 
   0   9   7       96.34      150.09     45.11 o 
   1   9   7     3346.86     3310.35     55.32 o 
   2   9   7      226.04      225.57     31.99 o 
   3   9   7      853.04      962.24     27.58 o 
   4   9   7       32.49       59.28     22.83 o 
   5   9   7      526.64      627.20     68.69 o 
  -5  10   7       81.07      183.60     20.34 o 
  -4  10   7     1789.89     1792.89     61.20 o 
  -3  10   7       77.05       53.06     12.57 o 
  -2  10   7      355.25      380.51     20.71 o 
  -1  10   7      480.29      488.26     19.60 o 
   0  10   7      256.38      246.85     36.52 o 
   1  10   7      233.59      207.54     18.94 o 
   2  10   7      265.36      245.11     51.12 o 
   3  10   7      126.97      146.87     12.77 o 
   4  10   7      267.82      383.35     71.18 o 
   5  10   7      298.12      385.16     64.80 o 
  -4  11   7       91.12      318.57     26.99 o 
  -3  11   7        5.46      215.95     20.34 o 
  -2  11   7      379.59      431.17     28.10 o 
  -1  11   7     2246.47     2234.23     72.48 o 
   0  11   7      616.23      658.40     29.03 o 
   1  11   7      838.37      893.95     38.46 o 
   2  11   7      299.54      290.83     23.30 o 
   3  11   7      468.35      501.80     29.58 o 
   4  11   7      176.98      359.61     23.85 o 
  -3  12   7      440.19      539.88     31.06 o 
  -2  12   7       98.76       59.90     16.27 o 
  -1  12   7      277.31      245.17     19.41 o 
   0  12   7        1.99        6.29     14.24 o 
   1  12   7       34.68       82.28     16.46 o 
   2  12   7       90.21      165.66     21.26 o 
   3  12   7       49.66      204.49     23.48 o 
  -1  13   7        9.92      -20.89     14.24 o 
   0  13   7       39.75       85.05     17.19 o 
  -8   0   8     2419.17     2361.99     78.95 o 
  -6   0   8     1305.72     1264.47     44.93 o 
  -4   0   8    22564.07    23078.18    587.03 o 
  -2   0   8    23135.96    21845.14    552.09 o 
   0   0   8      607.91      542.29     18.86 o 
   2   0   8     4110.37     3819.31    103.17 o 
   4   0   8     4274.82     4061.15    113.15 o 
   6   0   8     2304.12     1947.09     64.71 o 
  -8   1   8      296.20      370.25     19.79 o 
  -7   1   8      512.38      508.13     20.25 o 
  -6   1   8     1834.10     1789.57     58.61 o 
  -5   1   8     5520.76     5953.83    113.88 o 
  -4   1   8      378.41      301.44     13.31 o 
  -3   1   8     3300.35     3504.83     67.39 o 
  -2   1   8    17065.76    17380.90    311.68 o 
  -1   1   8    17557.91    17791.25    318.25 o 
   0   1   8     5957.48     6451.04    118.04 o 
   1   1   8     1835.49     1859.40     42.71 o 
   2   1   8     5430.98     5526.31    103.27 o 
   3   1   8    12818.68    12467.50    227.31 o 
   4   1   8      788.89      717.39     20.40 o 
   5   1   8      531.22      494.67     17.58 o 
   6   1   8        0.21        8.99      7.71 o 
   7   1   8     1319.99     1211.78     48.07 o 
  -8   2   8      720.43      839.74     39.66 o 
  -7   2   8      214.21      284.84     18.40 o 
  -6   2   8     1405.06     1477.01     37.07 o 
  -5   2   8      450.69      438.85     33.65 o 
  -4   2   8     3674.41     3864.20     75.29 o 
  -3   2   8     9838.67    10205.09    256.26 o 
  -2   2   8      822.80      839.07     15.22 o 
  -1   2   8      542.87      652.13     14.77 o 
   0   2   8     3457.46     3784.52     70.73 o 
   1   2   8    18274.34    18334.24    328.79 o 
   2   2   8      132.11      197.54     56.30 o 
   3   2   8     9176.59     8818.10    245.44 o 
   4   2   8      148.69      201.95     35.50 o 
   5   2   8     5142.84     4992.74    135.34 o 
   6   2   8       16.85        9.04     17.01 o 
   7   2   8      372.43      367.57     45.02 o 
  -8   3   8      841.83      928.65     66.28 o 
  -7   3   8       58.19       77.35     34.76 o 
  -6   3   8     2445.18     2548.39     55.56 o 
  -5   3   8     5940.48     6085.90    163.63 o 
  -4   3   8      693.23      663.13     59.63 o 
  -3   3   8     9479.08     9916.78    180.93 o 
  -2   3   8    45590.32    45647.68    811.75 o 
  -1   3   8    14967.99    14606.68    261.98 o 
   0   3   8    27538.70    28146.51    501.51 o 
   1   3   8    10759.61    10985.97    198.85 o 
   2   3   8     7010.08     6947.63    176.48 o 
   3   3   8     2018.14     2029.33     34.44 o 
   4   3   8     4202.28     4245.05    101.61 o 
   5   3   8     1115.29     1078.54     28.87 o 
   6   3   8        0.33      -11.97     13.22 o 
   7   3   8       54.53      164.31     32.54 o 
  -8   4   8      252.40      252.59     15.76 o 
  -7   4   8      481.82      446.14     27.73 o 
  -6   4   8       96.12       61.98      9.71 o 
  -5   4   8      376.76      422.66     20.71 o 
  -4   4   8     2959.51     3013.48     60.45 o 
  -3   4   8     4844.82     4900.46     92.45 o 
  -2   4   8     6965.09     6882.23    126.29 o 
  -1   4   8     3246.10     3304.46     75.90 o 
   0   4   8      836.88      925.65     62.77 o 
   1   4   8    10986.00    11730.76    212.11 o 
   2   4   8    20763.15    20453.43    300.01 o 
   3   4   8     3717.67     3861.71     61.27 o 
   4   4   8     1107.55     1043.52     25.05 o 
   5   4   8      294.95      319.07     27.88 o 
   6   4   8     4611.93     4439.96    129.70 o 
   7   4   8       73.93       99.96     28.84 o 
  -8   5   8       94.43      111.80     34.57 o 
  -7   5   8      479.01      380.94     68.69 o 
  -6   5   8      159.52      144.17     13.03 o 
  -5   5   8    14766.70    15331.35    280.35 o 
  -4   5   8        5.97        8.42      7.12 o 
  -3   5   8      817.57      778.95     26.25 o 
  -2   5   8        4.32      -19.23     13.87 o 
  -1   5   8    17573.29    15756.25    385.78 o 
   0   5   8       34.70       54.36      6.84 o 
   1   5   8     1333.66     1382.73     78.67 o 
   2   5   8     2215.63     2319.72     51.02 o 
   3   5   8     5602.69     5637.79     90.97 o 
   4   5   8        0.47       18.69     13.60 o 
   5   5   8      140.45      165.88     21.83 o 
   6   5   8       40.65       40.88      9.55 o 
   7   5   8      157.89      158.73     22.28 o 
  -7   6   8      576.02      540.32     25.15 o 
  -6   6   8     1151.40     1199.33     31.32 o 
  -5   6   8      583.90      549.33     18.12 o 
  -4   6   8      419.96      424.20     19.04 o 
  -3   6   8     8400.89     8353.04    220.39 o 
  -2   6   8     8449.72     8377.07    220.39 o 
  -1   6   8     1010.83     1017.09     35.13 o 
   0   6   8       15.50       45.85      8.51 o 
   1   6   8     1557.98     1831.17     58.24 o 
   2   6   8     3788.99     3747.03     59.76 o 
   3   6   8      274.60      238.91     41.23 o 
   4   6   8      441.47      369.55     14.25 o 
   5   6   8     1352.20     1330.16     33.43 o 
   6   6   8     1153.42     1128.21     45.48 o 
   7   6   8      102.31       48.63     18.30 o 
  -7   7   8      196.55      245.72     20.15 o 
  -6   7   8      750.99      797.44     35.68 o 
  -5   7   8     1019.57      920.58     38.27 o 
  -4   7   8      737.04      682.80     29.95 o 
  -3   7   8       39.16       21.26      8.87 o 
  -2   7   8     1128.06     1018.38     36.05 o 
  -1   7   8      809.63      730.51     29.03 o 
   0   7   8    13600.10    14028.47    363.31 o 
   1   7   8      128.97      133.68     10.00 o 
   2   7   8     1349.04     1368.96     34.39 o 
   3   7   8       44.01       83.27     40.95 o 
   4   7   8     3000.45     3046.13     81.26 o 
   5   7   8      154.61      235.00     14.61 o 
   6   7   8       74.01       91.89     18.30 o 
  -7   8   8     1787.84     2002.75     68.78 o 
  -6   8   8      138.14      169.73     19.78 o 
  -5   8   8       68.50      139.78     17.75 o 
  -4   8   8     2804.51     2765.98     83.94 o 
  -3   8   8     8145.52     7818.88    208.74 o 
  -2   8   8        1.05       -5.92      8.32 o 
  -1   8   8     1278.85     1090.12     38.83 o 
   0   8   8     2761.77     2615.48     77.10 o 
   1   8   8     8923.91     8467.50    256.98 o 
   2   8   8      160.91      156.16     11.88 o 
   3   8   8        0.17        7.35      7.68 o 
   4   8   8       13.36       43.24     22.83 o 
   5   8   8       28.10       93.86     21.63 o 
   6   8   8        7.52       83.39     18.49 o 
  -6   9   8       37.56       46.59     16.46 o 
  -5   9   8       17.61       38.09     14.24 o 
  -4   9   8       98.06      136.63     16.09 o 
  -3   9   8        9.68       68.96     10.91 o 
  -1   9   8     1021.84     1028.00     38.27 o 
   0   9   8     1653.66     1654.98     38.49 o 
   1   9   8      239.65      191.38     19.00 o 
   2   9   8       67.41      103.91     34.39 o 
   3   9   8     1920.73     1989.62     65.27 o 
   4   9   8     1853.41     2123.11     72.66 o 
   5   9   8      238.19      329.36     19.41 o 
  -5  10   8        6.46       50.85     15.53 o 
  -4  10   8     1751.85     1585.82     56.21 o 
  -3  10   8       41.33       75.99     15.53 o 
  -2  10   8     3002.07     2786.13     83.57 o 
  -1  10   8        9.22       97.34     42.06 o 
   0  10   8     1565.62     1501.34     36.27 o 
   1  10   8       79.46       74.66      9.93 o 
   2  10   8       56.11       57.45     40.58 o 
   3  10   8       50.70       56.97     21.45 o 
   4  10   8      304.97      314.09     22.19 o 
  -2  11   8      233.26      408.24     25.33 o 
  -1  11   8      403.03      392.71     24.78 o 
   0  11   8        6.29      -20.94     13.96 o 
   1  11   8     1213.21     1217.97     32.65 o 
   2  11   8      136.76      162.76     21.72 o 
   3  11   8      113.97      203.40     90.23 o 
   4  11   8        0.03       79.09     49.27 o 
  -3  12   8      728.40      832.20     41.42 o 
  -2  12   8      652.26      605.15     31.80 o 
  -1  12   8      183.08      117.22     18.12 o 
   0  12   8      170.14      101.69     16.83 o 
   2  12   8       44.47       74.33     18.30 o 
  -7   0   9     1509.86     1392.23     51.58 o 
  -5   0   9     3520.24     3621.66    102.43 o 
  -3   0   9     3554.92     3431.59     93.56 o 
  -1   0   9     4004.02     3654.57     97.07 o 
   1   0   9     6000.59     6211.62    162.52 o 
   3   0   9     3604.99     3781.22    104.83 o 
   5   0   9       25.20       18.30     12.02 o 
   7   0   9      210.81      312.84     24.96 o 
  -8   1   9      205.03      241.33     29.12 o 
  -7   1   9     1349.77     1459.74     58.61 o 
  -6   1   9       22.01       42.77     34.94 o 
  -5   1   9     1666.40     1610.47     36.74 o 
  -4   1   9     1760.27     1845.56     39.68 o 
  -3   1   9     4497.02     4545.33     86.15 o 
  -2   1   9     7451.53     7437.52    136.09 o 
  -1   1   9      941.09     1155.87     41.69 o 
   0   1   9     8011.22     9003.46    163.55 o 
   1   1   9     4286.94     4501.79     84.71 o 
   2   1   9     5900.56     5872.04    109.69 o 
   3   1   9       28.06       66.04     14.70 o 
   4   1   9      669.90      710.69     21.11 o 
   5   1   9       11.94       53.97     14.24 o 
   6   1   9      254.18      310.32     16.14 o 
   7   1   9      192.76      280.22     19.97 o 
  -8   2   9       25.65       87.93     14.17 o 
  -7   2   9      780.98      732.20     23.91 o 
  -6   2   9      249.78      253.10     13.06 o 
  -5   2   9      724.57      575.94     25.33 o 
  -4   2   9     2767.60     2613.80     43.69 o 
  -3   2   9     6021.71     5983.99    111.50 o 
  -2   2   9      835.89      906.83     20.39 o 
  -1   2   9     1441.54     1678.07     33.65 o 
   0   2   9    10284.60    10667.05    208.19 o 
   1   2   9     2298.09     2658.58     52.00 o 
   2   2   9     5003.05     4716.59     89.18 o 
   3   2   9     2041.88     1903.88     40.65 o 
   4   2   9     5048.35     4704.66     91.99 o 
   5   2   9      168.85      200.29     25.79 o 
   6   2   9      267.00      282.89     33.56 o 
   7   2   9       46.80       98.95     26.16 o 
  -8   3   9     1244.41     1263.90     36.15 o 
  -7   3   9     1212.52     1252.37     87.08 o 
  -6   3   9       25.57       30.83     14.24 o 
  -5   3   9      280.47      286.68     37.35 o 
  -4   3   9     2499.64     2489.96     51.12 o 
  -3   3   9      524.06      586.69     15.40 o 
  -2   3   9      614.55      678.34     32.36 o 
  -1   3   9     2184.08     2293.52     66.28 o 
   0   3   9     1570.78     1844.85     36.54 o 
   1   3   9     3066.37     2921.34     56.66 o 
   2   3   9      392.24      391.55     20.89 o 
   3   3   9      374.10      524.16     15.86 o 
   4   3   9     1571.24     1553.23     52.88 o 
   5   3   9      267.32      251.37     17.84 o 
   6   3   9       29.97       29.72      9.51 o 
   7   3   9       54.89      127.71     35.78 o 
  -8   4   9        5.05      -18.12     71.74 o 
  -7   4   9       13.69       21.63     14.51 o 
  -6   4   9       26.95       30.20     67.21 o 
  -5   4   9      393.47      443.65     21.54 o 
  -4   4   9       10.13       25.85     21.91 o 
  -3   4   9     4052.93     3859.16     74.12 o 
  -2   4   9      205.36      247.18     36.98 o 
  -1   4   9     7871.93     7344.06    134.00 o 
   0   4   9      181.10      236.72      6.75 o 
   1   4   9     6321.93     6515.34    120.51 o 
   2   4   9     1306.12     1375.04     40.49 o 
   3   4   9    10189.69    10105.17    186.03 o 
   4   4   9      424.09      473.08     12.67 o 
   5   4   9      125.98      127.74     10.17 o 
   6   4   9       39.17      109.28     11.83 o 
   7   4   9      435.69      533.72     21.74 o 
  -8   5   9      377.69      339.05     61.38 o 
  -7   5   9      145.67      212.92     40.31 o 
  -6   5   9      321.32      294.13     14.84 o 
  -5   5   9      578.16      676.25     21.29 o 
  -4   5   9     6684.53     6882.95    129.69 o 
  -3   5   9     2648.41     2482.89     50.09 o 
  -2   5   9      269.33      353.30     46.69 o 
  -1   5   9     1340.25     1266.90     88.66 o 
   0   5   9     5977.61     6739.12    179.53 o 
   1   5   9     1975.02     2080.77     54.91 o 
   2   5   9        5.51       48.70      5.54 o 
   3   5   9      421.49      312.85     17.78 o 
   4   5   9        9.06       70.71     21.98 o 
   5   5   9       65.49       89.61     16.75 o 
   6   5   9       50.30       66.81     10.79 o 
   7   5   9       53.26       11.28     15.72 o 
  -7   6   9       27.46      -20.52     13.68 o 
  -6   6   9      967.36     1055.73     42.71 o 
  -5   6   9       27.60       35.13     12.94 o 
  -4   6   9      208.59      168.07     14.42 o 
  -3   6   9       97.28      156.60     11.46 o 
  -2   6   9     1933.33     1977.79     60.83 o 
  -1   6   9     3565.46     3413.66     96.33 o 
   0   6   9      877.74      973.64     34.57 o 
   1   6   9      801.36      873.98     34.57 o 
   2   6   9       28.01       41.26      7.37 o 
   3   6   9       49.44       66.50     18.30 o 
   4   6   9      982.84      985.66     37.16 o 
   5   6   9       47.20       26.12     24.68 o 
   6   6   9       27.07       82.28     15.90 o 
  -7   7   9        0.21      -18.86     12.57 o 
  -6   7   9      712.05      737.16     35.31 o 
  -5   7   9      100.86      136.08     15.90 o 
  -4   7   9        0.55       -2.77      9.24 o 
  -3   7   9     1608.92     1488.75     48.81 o 
  -2   7   9      367.12      288.43     17.56 o 
  -1   7   9     1793.98     1611.33     52.32 o 
   0   7   9      100.65      196.35     13.13 o 
   1   7   9     5789.12     5857.18    160.86 o 
   2   7   9      292.47      340.42     19.04 o 
   3   7   9      353.07      315.54     14.23 o 
   4   7   9        5.10       46.35      9.40 o 
   5   7   9     1053.28     1004.33     38.46 o 
   6   7   9      188.04      180.27     19.04 o 
  -7   8   9       87.56       96.33     18.86 o 
  -6   8   9      856.27      832.75     39.20 o 
  -5   8   9     1534.63     1547.78     39.09 o 
  -4   8   9        3.05      -13.87     10.35 o 
  -3   8   9       21.37       93.74     12.20 o 
  -2   8   9      171.62      127.21     12.76 o 
  -1   8   9       14.80      115.93     13.31 o 
   0   8   9     3392.46     3225.07     93.19 o 
   1   8   9      377.34      405.84     22.19 o 
   2   8   9        1.06       46.39     28.75 o 
   3   8   9     1315.05     1278.39     33.65 o 
   4   8   9        0.97       56.63     10.58 o 
   5   8   9      250.63      321.66     16.29 o 
  -6   9   9      342.81      388.64     26.81 o 
  -5   9   9     1061.29     1055.95     90.13 o 
  -4   9   9       31.89       45.67     14.24 o 
  -3   9   9      162.35      178.42     14.24 o 
  -2   9   9     2349.53     2163.23     67.86 o 
  -1   9   9      239.57      232.59     17.56 o 
   0   9   9      122.53      119.99     13.13 o 
   1   9   9      152.60      143.29     14.24 o 
   2   9   9     1229.86     1141.29     36.70 o 
   3   9   9       29.22       86.76     54.64 o 
   4   9   9      342.67      360.08     18.23 o 
   5   9   9      688.08      669.11     60.00 o 
  -5  10   9      175.16      169.73     19.78 o 
  -4  10   9      584.66      601.27     30.51 o 
  -3  10   9      765.07      611.81     27.73 o 
  -2  10   9      237.76      205.97     17.19 o 
  -1  10   9       59.98       31.25     12.76 o 
   0  10   9     4339.77     4327.11     87.37 o 
   1  10   9      287.56      287.88     19.04 o 
   2  10   9       89.31      150.30     38.83 o 
   3  10   9        8.51       65.66     11.86 o 
   4  10   9      207.50      354.26     34.67 o 
  -3  11   9      842.92      882.49     36.42 o 
  -2  11   9       45.36      119.99     14.05 o 
  -1  11   9      121.36      110.66     52.32 o 
   0  11   9       27.58      -37.02     24.68 o 
   1  11   9      367.76      330.96     21.08 o 
   2  11   9       19.90       -1.24      9.31 o 
   3  11   9      193.57      272.31     64.43 o 
  -3  12   9      136.72      246.83     24.04 o 
  -2  12   9      342.86      380.32     28.66 o 
  -1  12   9       66.91       56.58     16.83 o 
  -8   0  10       63.13       94.85     19.60 o 
  -6   0  10      373.14      323.75     19.41 o 
  -4   0  10    11367.90    11519.12    298.23 o 
  -2   0  10     1054.20      938.33     29.58 o 
   0   0  10    12530.04    12268.49    313.76 o 
   2   0  10     3934.59     4084.44    110.75 o 
   4   0  10    12030.55    11541.49    301.74 o 
   6   0  10       14.46       36.05     14.79 o 
  -8   1  10       61.66      161.14     13.73 o 
  -7   1  10     5791.58     6218.95    122.63 o 
  -6   1  10       96.92      102.71      9.27 o 
  -5   1  10        1.69        2.27     10.08 o 
  -4   1  10     1238.22     1188.73     22.98 o 
  -3   1  10    25123.41    24823.15    363.11 o 
  -2   1  10     4045.78     3826.15     83.94 o 
  -1   1  10      153.58      171.49     15.07 o 
   0   1  10     5185.82     5367.75     99.71 o 
   1   1  10     6307.59     6478.33    187.39 o 
   2   1  10    13980.32    13582.84    246.44 o 
   3   1  10      297.56      287.31     33.56 o 
   4   1  10      192.85      199.46     11.97 o 
   5   1  10     2254.80     2184.63     49.44 o 
   6   1  10      585.80      603.97     55.28 o 
   7   1  10      126.40      142.23     14.57 o 
  -8   2  10       35.69      104.63     14.25 o 
  -7   2  10      255.21      279.79     27.55 o 
  -6   2  10      393.38      382.14     16.92 o 
  -5   2  10    12164.88    12440.13    229.03 o 
  -4   2  10     2940.97     3120.69     62.48 o 
  -3   2  10      995.94     1006.18     23.52 o 
  -2   2  10     3095.45     3017.07     58.29 o 
  -1   2  10    28392.46    28272.12    504.46 o 
   0   2  10     3400.38     3778.18     71.64 o 
   1   2  10        1.14      129.73     12.20 o 
   2   2  10      473.97      475.89     13.81 o 
   3   2  10     2727.55     2547.15     52.48 o 
   4   2  10     4907.40     4678.25     91.70 o 
   5   2  10      546.17      419.65     77.19 o 
   6   2  10       22.62       80.48     15.07 o 
   7   2  10       42.88      140.37     14.43 o 
  -8   3  10      155.58      243.63     16.83 o 
  -7   3  10     1140.87     1244.12     45.30 o 
  -6   3  10      466.33      571.13     28.29 o 
  -5   3  10      175.96      240.29     11.97 o 
  -4   3  10     2917.32     3075.77     61.74 o 
  -3   3  10      296.20      562.07     20.71 o 
  -2   3  10    10395.35    10186.30    185.27 o 
  -1   3  10     3427.29     3163.17     72.66 o 
   0   3  10     7900.90     8666.80    157.91 o 
   1   3  10     3792.87     3829.99     73.40 o 
   2   3  10    27379.50    26950.98    483.22 o 
   3   3  10     2925.56     2929.73    121.38 o 
   4   3  10      127.48      105.67     12.48 o 
   5   3  10     2060.82     1833.52     47.15 o 
   6   3  10     1323.58     1257.90     49.27 o 
   7   3  10        0.90       61.22     35.41 o 
  -8   4  10      627.14      674.44     24.95 o 
  -7   4  10       35.44       11.50     34.94 o 
  -6   4  10     5340.84     5203.67    139.41 o 
  -5   4  10     1153.82     1113.76     28.71 o 
  -4   4  10     2849.38     2607.27     53.57 o 
  -3   4  10      388.72      363.63     16.55 o 
  -2   4  10    10833.08    10997.96    199.77 o 
  -1   4  10     9874.31     9606.88    235.27 o 
   0   4  10       57.65      124.98     18.67 o 
   1   4  10     6062.88     6366.85    173.98 o 
   2   4  10     7705.63     7992.56    175.28 o 
   3   4  10      273.02      333.35     19.32 o 
   4   4  10      584.01      575.40     52.60 o 
   5   4  10      259.38      272.60     57.22 o 
   6   4  10      158.36      173.84     69.61 o 
   7   4  10       49.08       89.84     28.84 o 
  -8   5  10       53.02       46.06     51.77 o 
  -7   5  10     1527.40     1604.62     80.80 o 
  -6   5  10       97.44       81.77     11.43 o 
  -5   5  10      421.78      497.47     14.97 o 
  -4   5  10       19.58       35.24      9.61 o 
  -3   5  10     6642.52     6456.85    120.57 o 
  -2   5  10      726.15      741.78     51.12 o 
  -1   5  10     4312.36     3966.85    109.83 o 
   0   5  10      786.22      751.21     28.47 o 
   1   5  10     9977.29    10292.18    270.68 o 
   2   5  10      388.76      394.17     12.28 o 
   3   5  10     3158.93     3196.52     90.04 o 
   4   5  10      852.07      797.12    102.15 o 
   5   5  10     2533.47     2208.16     71.74 o 
   6   5  10       57.47       59.54     15.90 o 
  -7   6  10       27.38        0.37     12.57 o 
  -5   6  10     1236.42     1213.39     32.16 o 
  -4   6  10     4192.31     4170.97    118.70 o 
  -3   6  10       37.12       69.33      9.06 o 
  -2   6  10       54.03      115.74     13.50 o 
  -1   6  10     4917.94     4521.71    124.80 o 
   0   6  10     2488.19     2697.20     79.69 o 
   1   6  10      922.32      849.39     34.39 o 
   2   6  10     1361.47     1562.33     53.25 o 
   3   6  10     1811.71     1807.87     60.46 o 
   4   6  10     1410.50     1301.32     44.56 o 
   5   6  10      411.13      394.40     16.08 o 
   6   6  10      127.30      120.55     17.38 o 
  -7   7  10      614.41      560.96     32.36 o 
  -6   7  10      701.54      661.36     33.84 o 
  -5   7  10      905.90      911.52     39.01 o 
  -4   7  10     4338.33     4277.65    122.21 o 
  -3   7  10      233.94      165.66     12.76 o 
  -2   7  10     2132.35     2034.55     63.97 o 
  -1   7  10      970.26      875.46     34.02 o 
   0   7  10     3390.27     3408.85     98.55 o 
   1   7  10       71.68       58.06     12.39 o 
   2   7  10     1419.16     1531.83     54.54 o 
   3   7  10       31.46       65.39     19.88 o 
   4   7  10        2.22       79.36     74.97 o 
   5   7  10       11.37       12.78     28.38 o 
   6   7  10      187.32      130.53     21.08 o 
  -6   8  10      200.79      224.64     22.00 o 
  -5   8  10        7.11       43.30     56.30 o 
  -4   8  10        4.69       10.91     10.54 o 
  -3   8  10     1829.22     1743.34     56.58 o 
  -2   8  10     1372.37     1269.65     44.93 o 
  -1   8  10     2478.57     2335.92     72.29 o 
   0   8  10      775.68      736.79     29.58 o 
   1   8  10     5414.55     5233.91    145.88 o 
   2   8  10      332.83      298.78     23.11 o 
   3   8  10     2222.06     2013.30     75.81 o 
   4   8  10      282.34      316.54     47.15 o 
   5   8  10      760.03      714.67     53.25 o 
  -6   9  10      626.77      723.11     36.98 o 
  -5   9  10      459.88      465.23     20.00 o 
  -4   9  10     2499.17     2448.89     77.84 o 
  -3   9  10     3572.66     3361.70     99.29 o 
  -2   9  10     1541.55     1366.72     48.07 o 
  -1   9  10      313.62      276.60     18.67 o 
   0   9  10       18.00       54.73     12.20 o 
   1   9  10      715.09      664.50     29.03 o 
   2   9  10      136.87      111.12     16.27 o 
   3   9  10       47.33       78.65     52.23 o 
   4   9  10      359.94      379.96     51.77 o 
   5   9  10       72.00      135.73     15.72 o 
  -5  10  10      296.04      386.96     19.36 o 
  -4  10  10     1005.01      954.78     40.49 o 
  -3  10  10      674.93      648.97     28.66 o 
  -2  10  10      132.84      187.30     15.90 o 
  -1  10  10        1.08       -6.10     11.28 o 
   0  10  10     5037.81     4988.92    111.12 o 
   1  10  10     2168.11     2447.04     77.28 o 
   2  10  10      153.02      139.78     17.93 o 
   3  10  10       62.93      159.53     22.56 o 
   4  10  10      781.51      820.41    130.53 o 
  -4  11  10       16.48       11.83     16.46 o 
  -3  11  10      858.04      631.77     30.14 o 
  -2  11  10       54.30        6.47     13.50 o 
  -1  11  10      132.37      251.53     46.96 o 
   0  11  10      147.78      105.16     24.78 o 
   1  11  10      193.47      110.57     17.56 o 
   2  11  10      269.36      313.02     22.93 o 
   3  11  10       52.23       76.78     52.97 o 
  -3  12  10       43.76      343.90     26.99 o 
  -2  12  10      388.10      645.64     35.31 o 
  -1  12  10      289.35      184.34     19.60 o 
  -7   0  11      234.15      253.30     19.78 o 
  -5   0  11        1.23        0.74      8.32 o 
  -3   0  11     4729.80     5022.03    134.60 o 
  -1   0  11     5607.44     5947.60    156.05 o 
   1   0  11     3106.98     2826.07     79.32 o 
   3   0  11      440.74      381.62     18.30 o 
   5   0  11     1642.26     1640.73     56.58 o 
   7   0  11      199.48      296.57     24.22 o 
  -8   1  11      124.18      169.99     17.38 o 
  -7   1  11      160.91      298.54     15.34 o 
  -6   1  11     4336.01     4237.19     85.56 o 
  -5   1  11      846.11      946.28     34.94 o 
  -4   1  11        0.08        7.83      4.67 o 
  -3   1  11      343.08      372.38     31.71 o 
  -2   1  11     3850.49     3834.58     73.18 o 
  -1   1  11    11789.69    11472.75    207.92 o 
   0   1  11     2271.46     2540.15     50.02 o 
   1   1  11      481.17      546.35     21.08 o 
   2   1  11      130.44      332.25     11.24 o 
   3   1  11     5881.78     5780.76    110.08 o 
   4   1  11       33.78       30.30      7.25 o 
   5   1  11        0.54       26.19     13.50 o 
   6   1  11        0.18       70.69     11.15 o 
   7   1  11       84.16      157.89     24.31 o 
  -8   2  11      804.14      894.36     52.88 o 
  -7   2  11      240.45      249.11     51.12 o 
  -6   2  11      357.42      370.45     16.04 o 
  -5   2  11     1554.21     1637.77     37.69 o 
  -4   2  11     3685.63     3515.50     69.85 o 
  -3   2  11     1635.82     1638.14     48.81 o 
  -2   2  11       55.99      145.24     11.46 o 
  -1   2  11     9313.16     9674.02    176.09 o 
   0   2  11     2324.29     2517.97    113.62 o 
   1   2  11      514.38      650.45     22.93 o 
   2   2  11     7667.88     7664.09    142.35 o 
   3   2  11      225.95      248.70     13.59 o 
   4   2  11      836.40      669.71     20.64 o 
   5   2  11      417.48      392.39     16.70 o 
   6   2  11      646.36      689.95     24.09 o 
   7   2  11       75.25      121.84     14.97 o 
  -8   3  11       66.77      146.64     31.71 o 
  -7   3  11       58.20      131.76     36.79 o 
  -6   3  11      325.88      354.52     20.99 o 
  -5   3  11      539.64      588.98     43.91 o 
  -4   3  11     5873.45     5864.60    111.57 o 
  -3   3  11       80.07       68.30      6.14 o 
  -2   3  11      814.74      861.88     59.81 o 
  -1   3  11     6930.59     6973.97    128.18 o 
   0   3  11    13249.70    13068.49    236.23 o 
   1   3  11      284.41      399.56     22.37 o 
   2   3  11     1835.54     1939.07     77.84 o 
   3   3  11     5637.03     5654.70    108.05 o 
   4   3  11     1668.53     1679.88     38.50 o 
   5   3  11       22.96       33.54     24.87 o 
   6   3  11      310.83      267.97     15.45 o 
   7   3  11      123.10      172.03     35.13 o 
  -8   4  11       62.55       66.73     13.46 o 
  -7   4  11      928.78      952.04     29.27 o 
  -6   4  11        1.31        8.69      9.02 o 
  -5   4  11     3801.56     3815.79     66.81 o 
  -4   4  11       58.58      100.67      7.79 o 
  -3   4  11     2392.76     2371.15     48.07 o 
  -2   4  11     2259.70     2123.09     43.01 o 
  -1   4  11      890.81      966.85     21.28 o 
   0   4  11     3396.61     3587.74     68.40 o 
   1   4  11       34.37      116.23     11.93 o 
   2   4  11      345.08      329.15     11.32 o 
   3   4  11      733.80      734.76     44.74 o 
   4   4  11       99.12      137.93     17.56 o 
   5   4  11       25.28       72.21      9.72 o 
   6   4  11        2.04       54.32     35.50 o 
  -7   5  11       26.60       29.40     14.79 o 
  -6   5  11      117.08      124.66     12.21 o 
  -5   5  11      915.79      910.82     35.50 o 
  -4   5  11     2946.34     2931.66     59.84 o 
  -3   5  11       46.86       87.27     10.72 o 
  -2   5  11     2293.33     2298.76     69.15 o 
  -1   5  11     3996.42     3964.08    110.57 o 
   0   5  11    10216.60    11109.77    290.65 o 
   1   5  11     1044.53     1121.00     41.60 o 
   2   5  11     1708.76     1785.87     59.17 o 
   3   5  11        0.21       42.53     11.65 o 
   4   5  11     1711.38     1609.11     55.28 o 
   5   5  11       54.35      -15.25     10.17 o 
   6   5  11      578.78      508.27     28.84 o 
  -7   6  11        0.98      -19.97     13.31 o 
  -6   6  11      203.68      185.63     21.08 o 
  -5   6  11      469.42      503.46     27.36 o 
  -4   6  11     1486.35     1448.81     49.92 o 
  -3   6  11     1423.14     1394.64     46.59 o 
  -2   6  11     1841.88     1665.50     53.99 o 
  -1   6  11       95.18       87.45     11.28 o 
   0   6  11      592.12      548.02     24.04 o 
   1   6  11       93.87      172.13     16.09 o 
   3   6  11       39.29       31.80     11.65 o 
   4   6  11      178.48      209.85     18.67 o 
   5   6  11       62.90       66.01     16.27 o 
   6   6  11      335.35      318.01     24.22 o 
  -7   7  11      461.58      479.24     31.25 o 
  -6   7  11       12.77       16.27     14.98 o 
  -5   7  11      271.39      287.14     22.74 o 
  -4   7  11        0.43      -13.03      8.69 o 
  -3   7  11      761.44      795.22     31.06 o 
  -2   7  11      169.01      220.21     17.19 o 
  -1   7  11     1585.65     1476.36     49.92 o 
   0   7  11        2.62       32.73     10.54 o 
   1   7  11        0.30      -13.31      8.87 o 
   2   7  11      330.17      404.91     26.07 o 
   3   7  11      117.24      121.29     16.83 o 
   4   7  11        5.79       23.30     13.50 o 
   5   7  11      146.72      168.81     20.89 o 
   6   7  11      126.31       92.45     19.97 o 
  -6   8  11      268.71      256.44     23.11 o 
  -5   8  11      138.60      172.87     20.15 o 
  -4   8  11      136.44       31.25     13.13 o 
  -3   8  11      573.50      574.27     26.07 o 
  -2   8  11     3616.05     3358.00     98.92 o 
  -1   8  11      425.37      308.40     20.34 o 
   0   8  11      534.08      420.07     21.45 o 
   1   8  11     1914.51     1654.60     55.65 o 
   2   8  11     1030.74     1015.43     44.00 o 
   3   8  11      256.92      350.18     25.88 o 
   4   8  11      696.11      697.60     35.87 o 
   5   8  11      232.73      253.20     46.50 o 
  -6   9  11      484.05      599.79     34.02 o 
  -5   9  11      135.94      105.76     19.41 o 
  -4   9  11      228.46      192.10     18.12 o 
  -3   9  11     1279.59     1181.27     42.71 o 
  -2   9  11      304.96      289.36     19.23 o 
  -1   9  11      609.25      522.87     26.62 o 
   0   9  11      306.21      271.24     19.41 o 
   1   9  11      954.89     1001.00     39.01 o 
   2   9  11       29.39       50.66     14.05 o 
   3   9  11       41.83      114.26     19.41 o 
   4   9  11      111.42      170.10     22.74 o 
  -5  10  11       39.63       95.40     20.52 o 
  -4  10  11     1192.32     1169.62     46.41 o 
  -3  10  11      593.07      495.14     25.33 o 
  -2  10  11       88.59       40.68     13.87 o 
  -1  10  11      229.43      255.89     20.71 o 
   0  10  11       94.76       62.49     14.42 o 
   1  10  11     1603.76     1524.43     53.80 o 
   2  10  11       33.83       37.72     15.90 o 
   3  10  11        0.37       27.73     19.23 o 
   4  10  11      292.29      392.16     31.43 o 
  -4  11  11      105.19      114.45     20.71 o 
  -3  11  11      347.82      326.33     22.00 o 
  -2  11  11       74.10       39.75     12.76 o 
  -1  11  11      854.67      908.74     40.49 o 
   0  11  11      319.52      225.38     20.52 o 
   1  11  11      590.33      593.50     30.51 o 
   2  11  11       32.75       40.86     15.90 o 
   3  11  11       64.48       44.93     21.45 o 
  -2  12  11      146.94      397.15     28.66 o 
  -1  12  11        5.39      -10.91     17.56 o 
  -8   0  12     1469.38     1373.93     53.99 o 
  -6   0  12     3242.88     3558.98    104.83 o 
  -4   0  12     2320.92     2276.84     69.43 o 
  -2   0  12     5624.37     5527.89    146.43 o 
   0   0  12    11021.95    11500.08    296.01 o 
   2   0  12     5260.68     5196.57    140.33 o 
   4   0  12      120.33      137.93     14.24 o 
   6   0  12      406.14      346.49     24.78 o 
  -8   1  12      148.25      235.67     22.83 o 
  -7   1  12       88.26      107.70     13.50 o 
  -6   1  12     1367.53     1353.57     34.05 o 
  -5   1  12     1044.83     1015.79     37.44 o 
  -4   1  12     2630.00     2586.04     88.47 o 
  -3   1  12     2302.06     2158.59     44.45 o 
  -2   1  12     4524.39     4544.55     86.09 o 
  -1   1  12     5617.87     5720.78    106.62 o 
   0   1  12     2245.58     2343.31     47.07 o 
   1   1  12     6449.09     6818.99    127.47 o 
   2   1  12       22.09      210.08     20.43 o 
   3   1  12     3525.37     3329.82     67.00 o 
   4   1  12     1060.82      918.24     58.80 o 
   5   1  12     1564.50     1404.88     35.76 o 
   6   1  12       90.41       88.30     12.37 o 
   7   1  12      154.21      233.05     39.75 o 
  -8   2  12      400.98      416.35     19.41 o 
  -7   2  12      180.90      251.94     15.21 o 
  -6   2  12      696.14      719.04     30.88 o 
  -5   2  12      236.83      241.79     20.52 o 
  -4   2  12     2336.83     2141.08     86.34 o 
  -3   2  12    11017.23    11062.23    164.94 o 
  -2   2  12      271.67      282.52     14.61 o 
  -1   2  12     8049.84     8224.11    150.94 o 
   0   2  12      548.45      670.33     25.61 o 
   1   2  12    13931.96    15339.24    278.26 o 
   2   2  12      106.15      149.13     25.88 o 
   3   2  12     1939.07     1938.96     58.24 o 
   4   2  12       27.93      114.25     13.96 o 
   5   2  12     1919.18     1520.83     37.83 o 
   6   2  12        4.66        5.60     23.20 o 
   7   2  12       67.42      117.04     29.58 o 
  -8   3  12      393.20      458.80     21.38 o 
  -7   3  12      446.98      322.71     26.35 o 
  -6   3  12     2375.33     2330.79    114.54 o 
  -5   3  12     1633.73     1438.10     31.42 o 
  -4   3  12     6215.67     6708.81    171.58 o 
  -3   3  12     9987.90     9979.02    183.21 o 
  -2   3  12     7446.43     7547.05    139.24 o 
  -1   3  12      943.58      774.28     18.37 o 
   0   3  12     8198.42     8303.89    152.55 o 
   1   3  12     1909.91     2115.65     44.24 o 
   2   3  12      107.32      349.50     36.61 o 
   3   3  12      152.09      202.38     10.16 o 
   4   3  12     1302.42     1338.46     32.81 o 
   5   3  12       93.01       96.62     10.49 o 
   6   3  12       62.24       64.37     23.02 o 
  -8   4  12        9.60       -0.67     11.74 o 
  -7   4  12      219.41      215.05     26.07 o 
  -6   4  12      674.13      731.62     32.73 o 
  -5   4  12       14.42       11.98      5.80 o 
  -4   4  12      613.59      670.34     26.16 o 
  -3   4  12     2099.59     2150.96     44.50 o 
  -2   4  12    15733.15    14794.04    267.58 o 
  -1   4  12     3981.48     3827.54     79.97 o 
   0   4  12      925.98      973.07     61.66 o 
   1   4  12      207.69      537.28     18.40 o 
   2   4  12     9568.97    10085.75    209.57 o 
   3   4  12     2238.43     2212.82     67.49 o 
   4   4  12      492.48      523.06     24.59 o 
   5   4  12       40.67       93.31     60.00 o 
   6   4  12     1232.84     1313.66     50.85 o 
  -7   5  12      120.78      155.68     19.60 o 
  -6   5  12        0.38       20.71     14.05 o 
  -5   5  12     7065.98     7348.52    200.61 o 
  -3   5  12        0.46       38.27      9.80 o 
  -2   5  12      491.48      357.58     20.15 o 
  -1   5  12     8835.80     8622.61    227.97 o 
   0   5  12      194.01      261.44     15.16 o 
   1   5  12      154.30      158.64     15.90 o 
   2   5  12       30.81      179.34     17.75 o 
   3   5  12     2610.05     2492.15     78.21 o 
   4   5  12      178.29      228.34     17.93 o 
   5   5  12     1294.25     1204.20     46.04 o 
   6   5  12       39.79      -17.75     15.53 o 
  -6   6  12     1429.35     1367.83     52.51 o 
  -5   6  12      114.60      176.20     17.75 o 
  -4   6  12      250.41      262.36     17.38 o 
  -3   6  12     1943.83     1989.62     62.68 o 
  -2   6  12     2713.30     2728.82     81.91 o 
  -1   6  12      477.67      456.68     22.37 o 
   0   6  12      227.79      213.00     14.79 o 
   1   6  12     8179.63     8221.58    221.50 o 
   2   6  12     5190.35     5199.89    147.36 o 
   3   6  12      297.87      311.91     21.63 o 
   4   6  12      324.72      325.22     21.63 o 
   5   6  12      134.38       84.50     15.72 o 
   6   6  12      701.60      539.88     29.77 o 
  -7   7  12      749.87      781.54     38.83 o 
  -6   7  12       28.65       53.80     18.12 o 
  -5   7  12      298.00      374.78     24.04 o 
  -4   7  12     2133.76     2095.19     67.49 o 
  -3   7  12     2329.85     2190.78     68.59 o 
  -2   7  12      647.23      565.03     26.99 o 
  -1   7  12        0.16      -11.93      7.95 o 
   0   7  12     8944.00     8915.85    238.33 o 
   1   7  12        1.84       61.01     12.20 o 
   2   7  12        1.17       67.67     15.90 o 
   3   7  12      117.40      140.52     17.01 o 
   4   7  12     1795.38     2058.21     70.63 o 
   5   7  12       53.09      125.91     17.56 o 
  -6   8  12       63.34      112.78     19.60 o 
  -5   8  12       79.39      102.80     16.83 o 
  -3   8  12     1397.89     1395.93     48.44 o 
  -2   8  12     1575.42     1336.58     48.81 o 
  -1   8  12      239.60      293.05     19.97 o 
   0   8  12      668.75      683.73     29.40 o 
   1   8  12       69.58       91.15     13.13 o 
   2   8  12       26.38      -18.86     12.57 o 
   3   8  12      408.68      468.52     30.14 o 
   4   8  12      401.79      460.20     29.95 o 
   5   8  12       81.06      125.73     22.00 o 
  -5   9  12      412.32      382.54     26.99 o 
  -3   9  12       99.97       97.99     15.90 o 
  -2   9  12     1095.98     1020.79     41.42 o 
  -1   9  12     1865.59     1806.02     60.64 o 
   0   9  12     6867.44     6688.27    185.08 o 
   1   9  12     1432.26     1464.53     52.51 o 
   2   9  12      341.23      404.91     26.81 o 
   4   9  12      250.80      250.16     24.96 o 
  -5  10  12        3.98       23.67     17.38 o 
  -4  10  12      463.40      514.92     29.21 o 
  -3  10  12      288.03      220.95     18.30 o 
  -2  10  12      580.53      523.61     27.36 o 
  -1  10  12      351.79      292.50     22.37 o 
   0  10  12        1.14       62.31     15.16 o 
   2  10  12      325.35      257.92     21.82 o 
   3  10  12        0.08       -4.62     17.01 o 
  -3  11  12     1305.77     1257.08     47.33 o 
  -2  11  12      573.75      565.95     29.95 o 
  -1  11  12      208.67      161.04     19.97 o 
   0  11  12       24.30      104.09     19.97 o 
   1  11  12      942.20      895.06     38.46 o 
   2  11  12      453.89      426.18     25.52 o 
  -1  12  12      304.35      406.19     27.73 o 
   0  12  12       52.95      110.38     19.60 o 
  -7   0  13     1629.45     1636.48     57.69 o 
  -5   0  13    10870.22    10554.91    277.89 o 
  -3   0  13        5.37        2.96      5.92 o 
  -1   0  13     4611.79     4720.47    126.65 o 
   1   0  13      147.62      172.50     14.42 o 
   3   0  13      415.27      338.54     17.56 o 
   5   0  13       83.30       73.59     13.68 o 
  -8   1  13       49.69      112.70     14.73 o 
  -7   1  13       18.14       79.21     15.16 o 
  -6   1  13     1298.98     1283.55    103.35 o 
  -5   1  13      529.18      503.46     24.78 o 
  -4   1  13     1291.64     1257.08     60.74 o 
  -3   1  13     1447.22     1282.34     39.10 o 
  -2   1  13    14584.55    15312.86    277.13 o 
  -1   1  13      860.32      939.83     22.21 o 
   0   1  13       33.76       68.42     11.65 o 
   1   1  13     1630.97     1842.98     50.66 o 
   2   1  13     6362.55     6608.52    124.82 o 
   3   1  13     2037.74     2113.86     45.50 o 
   4   1  13     1581.68     1508.85     35.82 o 
   5   1  13      313.52      336.27     15.29 o 
   6   1  13     1141.58     1130.24     32.29 o 
  -8   2  13      323.69      314.56     18.95 o 
  -7   2  13     1101.79     1150.41     34.85 o 
  -6   2  13       95.77      102.63     28.10 o 
  -5   2  13       99.24      155.98     10.69 o 
  -4   2  13     2866.30     2721.50     56.40 o 
  -3   2  13      787.22      741.60     26.44 o 
  -2   2  13     5060.24     5056.73     95.53 o 
  -1   2  13     2018.14     2252.49     78.58 o 
   0   2  13     8860.24     9262.32    170.22 o 
   1   2  13       12.55       -0.13     12.48 o 
   2   2  13     1615.04     1660.62     36.88 o 
   3   2  13      585.41      583.16     21.63 o 
   4   2  13     1846.49     1764.22     50.38 o 
   5   2  13       78.43      104.32     39.47 o 
   6   2  13        0.31       10.17     29.40 o 
  -8   3  13      795.80      769.02    104.19 o 
  -7   3  13      176.78      191.90     40.40 o 
  -6   3  13      132.64      125.21     11.37 o 
  -5   3  13      523.82      497.22     58.43 o 
  -4   3  13     1938.95     2072.75     44.77 o 
  -3   3  13     2867.47     2791.75     57.59 o 
  -2   3  13     1348.36     1460.60     42.99 o 
  -1   3  13        9.59       38.83      4.34 o 
   0   3  13      689.34      874.59     20.69 o 
   1   3  13     5761.80     6050.43    114.30 o 
   2   3  13      561.05      510.43     66.47 o 
   3   3  13     2225.44     2161.88     46.51 o 
   4   3  13      329.38      254.97     16.64 o 
   5   3  13      161.08      154.54     36.15 o 
   6   3  13      186.94      225.96     87.27 o 
  -7   4  13       56.30      114.47     16.36 o 
  -6   4  13        7.58       10.73      9.29 o 
  -5   4  13     2970.88     3064.96     76.08 o 
  -4   4  13       45.10       74.07     26.07 o 
  -3   4  13     2515.02     2522.03     51.56 o 
  -2   4  13       12.36       69.13     20.52 o 
  -1   4  13    16622.74    16010.89    288.81 o 
   0   4  13     1123.03     1391.84     54.54 o 
   1   4  13      439.30      307.87     41.97 o 
   2   4  13      233.68      258.08     11.56 o 
   3   4  13     3178.72     3310.40     67.42 o 
   4   4  13      349.93      339.46     21.08 o 
   5   4  13       27.20       35.87     12.76 o 
   6   4  13       22.65        8.69     14.98 o 
  -7   5  13       15.04       24.22     15.53 o 
  -6   5  13       10.11       38.27     16.64 o 
  -5   5  13       12.04       68.96     13.68 o 
  -4   5  13     2762.45     2625.28     80.06 o 
  -3   5  13      422.20      443.19     21.08 o 
  -2   5  13      227.37      212.07     16.46 o 
  -1   5  13     1899.58     1726.70     55.47 o 
   0   5  13       92.62      103.91     11.46 o 
   1   5  13       28.65      134.79     15.16 o 
   2   5  13      191.18      219.84     20.71 o 
   3   5  13      982.42      901.35     38.09 o 
   4   5  13      124.72       85.60     15.72 o 
   5   5  13       97.73      106.13     15.90 o 
   6   5  13      339.11      279.93     22.37 o 
  -7   6  13       69.56      118.89     20.52 o 
  -6   6  13      499.56      558.93     32.17 o 
  -5   6  13       18.65       89.12     15.16 o 
  -4   6  13      696.52      618.83     28.10 o 
  -3   6  13     1655.29     1693.05     55.47 o 
  -2   6  13     1560.77     1526.65     51.95 o 
  -1   6  13       17.75      101.51     12.20 o 
   0   6  13      171.90      142.92     13.31 o 
   1   6  13      210.96      340.57     21.45 o 
   2   6  13      146.68      113.34     17.56 o 
   3   6  13      740.97      735.50     34.94 o 
   4   6  13      124.16      151.98     18.49 o 
   5   6  13       26.91       -5.92     14.61 o 
  -6   7  13        0.80       23.67     15.72 o 
  -5   7  13      393.81      323.38     23.30 o 
  -4   7  13       78.19      160.67     17.01 o 
  -3   7  13     3061.47     2977.31     89.30 o 
  -2   7  13       16.93      127.21     16.46 o 
  -1   7  13      448.51      412.31     22.74 o 
   0   7  13      315.19      295.83     19.04 o 
   1   7  13     3344.45     3035.92     91.71 o 
   2   7  13      894.20      888.40     41.23 o 
   3   7  13      278.24      247.02     22.74 o 
   4   7  13        0.48       19.23     13.87 o 
   5   7  13      299.42      391.79     28.66 o 
  -6   8  13      360.54      409.54     29.58 o 
  -5   8  13      297.94      318.38     23.30 o 
  -4   8  13      676.34      742.53     33.28 o 
  -3   8  13       35.45       57.87     14.05 o 
  -2   8  13      288.26      248.86     19.04 o 
   0   8  13      271.56      230.19     17.38 o 
   1   8  13      347.05      285.10     18.67 o 
   2   8  13      638.59      649.89     33.47 o 
   3   8  13       10.44       18.49     17.93 o 
   4   8  13      169.15      223.16     23.30 o 
  -5   9  13      446.75      438.19     29.03 o 
  -4   9  13      362.93      417.67     24.41 o 
  -3   9  13       92.91       62.12     15.16 o 
  -2   9  13     2024.47     1900.32     64.71 o 
  -1   9  13      124.12       84.31     14.79 o 
   0   9  13      122.45      175.83     16.46 o 
   1   9  13     1054.26     1097.70     43.26 o 
   2   9  13     1608.13     1686.95     61.38 o 
   3   9  13      103.24      171.21     24.04 o 
  -4  10  13     1949.25     1768.49     62.31 o 
  -3  10  13        3.26       17.75     13.13 o 
  -2  10  13        6.88      -16.64     11.09 o 
  -1  10  13       74.66       61.75     15.72 o 
   0  10  13     1257.24     1303.67     49.00 o 
   1  10  13      156.25      230.74     20.52 o 
   2  10  13      217.14      102.80     19.23 o 
   3  10  13        0.31      -24.96     16.64 o 
  -3  11  13      551.43      612.92     31.06 o 
  -2  11  13      266.40      232.41     21.45 o 
  -1  11  13      154.96      259.22     24.78 o 
   0  11  13      107.42      161.23     20.71 o 
   1  11  13        1.19       57.50     15.90 o 
   2  11  13        3.07       -7.21     16.27 o 
  -8   0  14      108.10      171.39     21.45 o 
  -6   0  14       24.14       56.02     13.68 o 
  -4   0  14     3426.84     3132.43     90.04 o 
  -2   0  14       26.60       65.82      8.14 o 
   0   0  14    19213.37    22079.76    562.44 o 
   2   0  14      594.37      679.66     27.73 o 
   4   0  14     6102.33     5707.61    157.53 o 
   6   0  14      110.17      118.70     17.01 o 
  -8   1  14        1.79       32.63     11.94 o 
  -7   1  14     1693.52     1859.59     45.06 o 
  -6   1  14      710.82      696.59     38.09 o 
  -5   1  14       75.83       39.48     10.35 o 
  -4   1  14      550.72      510.12     13.52 o 
  -3   1  14     8002.78     8229.81    152.95 o 
  -2   1  14    10916.81    11099.86    203.10 o 
  -1   1  14        0.00       73.52      6.18 o 
   0   1  14      228.61      250.49     13.96 o 
   1   1  14     3205.57     3367.12     67.32 o 
   2   1  14     1264.62     1296.16     30.84 o 
   3   1  14      944.56      981.84     58.24 o 
   4   1  14      116.29       88.77      9.01 o 
   5   1  14       22.56       43.26     27.73 o 
   6   1  14      248.94       97.28     35.59 o 
  -8   2  14       10.56       59.37     44.19 o 
  -7   2  14      287.30      232.43     14.42 o 
  -6   2  14     1444.26     1356.94     34.94 o 
  -5   2  14     1845.31     1843.26     57.46 o 
  -4   2  14     1478.91     1537.37     49.55 o 
  -3   2  14      605.47      615.57     35.41 o 
  -2   2  14      676.64      626.90     25.24 o 
  -1   2  14     1358.46     1305.91     51.22 o 
   0   2  14     7034.04     8008.01    148.65 o 
   1   2  14     3136.76     3441.20     87.27 o 
   2   2  14      379.24      350.71     16.09 o 
   3   2  14      757.74      753.36     21.05 o 
   4   2  14      816.30      820.92     31.99 o 
   5   2  14     1360.47     1266.88     55.10 o 
   6   2  14        0.54       25.66     58.15 o 
  -8   3  14        3.83      105.13     31.06 o 
  -7   3  14        2.81       40.48     18.12 o 
  -6   3  14     2623.36     2698.26     59.33 o 
  -5   3  14      733.48      767.35     22.43 o 
  -4   3  14      367.29      376.26     22.00 o 
  -3   3  14     1075.43      946.99     23.62 o 
  -2   3  14    18758.73    18542.25    334.75 o 
  -1   3  14     1459.82     1438.02     31.33 o 
   0   3  14      227.73      294.15      9.99 o 
   1   3  14     5170.90     5453.81    268.74 o 
   2   3  14     3729.49     3795.05    157.71 o 
   3   3  14       24.56       51.45      7.42 o 
   4   3  14        0.88       -6.90     47.98 o 
   5   3  14      532.51      463.63     36.52 o 
   6   3  14      533.43      500.54     20.90 o 
  -7   4  14        7.82      117.96     19.78 o 
  -6   4  14     2331.49     2409.14     79.13 o 
  -5   4  14     2914.74     2832.97     60.05 o 
  -4   4  14      179.28      181.01     14.42 o 
  -3   4  14     1346.04     1390.20     46.96 o 
  -2   4  14     2418.95     2450.29    100.12 o 
  -1   4  14     1342.34     1451.40     48.26 o 
   0   4  14      355.11      308.03     16.83 o 
   1   4  14      545.82      552.83     26.99 o 
   2   4  14        0.41       90.41     15.53 o 
   3   4  14      146.28      191.73     18.12 o 
   4   4  14      680.60      543.95     27.73 o 
   5   4  14       76.65       29.77     13.13 o 
   6   4  14      129.84       73.96     15.90 o 
  -7   5  14      283.74      329.11     27.73 o 
  -6   5  14       49.75      103.17     18.86 o 
  -5   5  14     1390.36     1395.75     51.58 o 
  -4   5  14      537.96      613.47     27.73 o 
  -3   5  14     2304.99     2162.68     67.49 o 
  -2   5  14      148.76      148.10     15.16 o 
  -1   5  14     6431.29     6234.18    169.92 o 
   0   5  14     6945.17     6876.86    186.74 o 
   1   5  14     5110.84     5666.93    157.90 o 
   2   5  14       62.26       15.72     12.94 o 
   3   5  14     2039.97     2086.69     69.52 o 
   4   5  14      103.13      145.32     18.86 o 
   5   5  14      688.96      641.39     32.91 o 
  -7   6  14       16.78       71.74     18.67 o 
  -6   6  14        0.93       39.38     15.90 o 
  -5   6  14      388.40      317.46     22.74 o 
  -4   6  14     1182.88     1206.23     44.37 o 
  -3   6  14       32.69       67.12     10.35 o 
  -2   6  14      714.90      670.05     30.51 o 
  -1   6  14     1639.73     1448.81     50.11 o 
   0   6  14     2023.35     2142.89     68.23 o 
   1   6  14      652.96      627.15     29.40 o 
   2   6  14       14.92       94.48     18.67 o 
   3   6  14     1483.94     1547.36     57.32 o 
   4   6  14      141.54      213.92     21.26 o 
   5   6  14      481.74      472.21     28.47 o 
  -6   7  14      460.58      416.19     28.47 o 
  -5   7  14     1623.84     1579.34     57.69 o 
  -4   7  14     1109.78     1022.64     39.94 o 
  -3   7  14     1382.39     1154.28     42.53 o 
  -2   7  14     1144.50     1075.33     42.34 o 
  -1   7  14     1418.69     1402.03     49.92 o 
   0   7  14     1015.50      936.85     36.79 o 
   1   7  14      111.48       79.87     12.94 o 
   2   7  14      955.82      884.52     41.05 o 
   3   7  14     1631.59     1811.38     66.19 o 
   4   7  14      170.95      225.38     23.48 o 
   5   7  14        9.89       53.99     18.67 o 
  -6   8  14      134.47      117.78     20.15 o 
  -5   8  14      919.30      914.84     40.31 o 
  -4   8  14       25.42       97.44     17.93 o 
  -3   8  14     4454.21     3971.66    116.30 o 
  -2   8  14      196.30      146.99     16.27 o 
   0   8  14      365.91      399.00     22.74 o 
   1   8  14     1872.14     1960.04     66.01 o 
   2   8  14        2.31       40.12     15.72 o 
   3   8  14      257.98      359.61     29.40 o 
   4   8  14      279.81      362.76     29.21 o 
  -5   9  14       29.57      -21.63     16.46 o 
  -4   9  14       49.92      157.53     20.71 o 
  -3   9  14      846.86      709.06     31.80 o 
  -2   9  14      190.73      218.73     19.60 o 
  -1   9  14      243.82      175.65     18.30 o 
   0   9  14     1691.58     1899.58     65.08 o 
   1   9  14       64.20       84.87     17.75 o 
   2   9  14        1.87       -3.70     13.87 o 
   3   9  14       82.30       76.91     22.74 o 
  -3  10  14     1756.20     1549.39     55.28 o 
  -2  10  14       15.98       38.64     14.79 o 
  -1  10  14       43.12       84.13     16.09 o 
   0  10  14     1458.99     1471.92     53.99 o 
   1  10  14      503.11      442.26     27.18 o 
   2  10  14       20.74       31.62     17.01 o 
  -3  11  14       30.14      -15.16     15.72 o 
  -2  11  14       52.20       -4.25     13.13 o 
  -1  11  14      289.45      323.38     27.36 o 
   0  11  14       24.60      100.40     19.97 o 
   1  11  14       16.77       99.84     19.23 o 
  -7   0  15       74.59       76.18     15.35 o 
  -5   0  15     1757.26     1841.52     60.27 o 
  -3   0  15     5964.21     5732.38    153.83 o 
  -1   0  15     4854.47     5177.89    139.59 o 
   1   0  15    10212.28    11009.75    287.69 o 
   3   0  15     1094.26     1041.31     38.27 o 
   5   0  15     1536.51     1391.49     49.74 o 
  -8   1  15       14.46       91.67     14.56 o 
  -7   1  15       33.12       44.63     10.91 o 
  -6   1  15     4600.25     4510.01     91.53 o 
  -5   1  15     1792.87     1744.69     49.64 o 
  -4   1  15     1478.10     1468.42     28.06 o 
  -3   1  15      489.06      456.26     26.72 o 
  -2   1  15       75.63      115.85      7.35 o 
  -1   1  15     5917.76     5808.67    109.68 o 
   0   1  15      135.71      155.63      7.70 o 
   1   1  15      368.01      471.53     30.60 o 
   2   1  15       95.02      238.07     11.89 o 
   3   1  15      379.00      434.27     15.66 o 
   4   1  15      352.68      399.73     26.16 o 
   5   1  15      146.77      115.43     11.43 o 
   6   1  15       54.46       45.14     12.94 o 
  -7   2  15       29.28       33.02     10.12 o 
  -6   2  15        9.87       52.66     29.03 o 
  -5   2  15      285.31      280.80     22.28 o 
  -4   2  15      724.16      656.18     27.92 o 
  -3   2  15      826.44      961.25     47.42 o 
  -2   2  15     4571.36     4223.56     81.71 o 
  -1   2  15      305.93      383.18     12.98 o 
   0   2  15        0.45       66.37     13.31 o 
   1   2  15     1435.93     1494.24     60.00 o 
   2   2  15     5078.52     5004.03     97.50 o 
   3   2  15      261.26      267.64     12.66 o 
   4   2  15       65.73       28.28     43.08 o 
   5   2  15       90.19       37.36     22.46 o 
   6   2  15      425.57      427.21     56.30 o 
  -7   3  15       72.89       71.75     12.55 o 
  -6   3  15       39.02       79.79     12.94 o 
  -5   3  15     1912.17     1878.48     43.45 o 
  -4   3  15     6223.94     5776.15    111.06 o 
  -3   3  15        7.34       67.34     26.46 o 
  -2   3  15     1491.25     1620.37     35.46 o 
  -1   3  15     8946.69     9068.76    167.26 o 
   0   3  15     3615.61     3797.29    101.23 o 
   1   3  15     1698.43     1905.25     42.71 o 
   2   3  15      426.33      423.21     35.31 o 
   3   3  15     1476.14     1419.38    118.05 o 
   4   3  15      439.13      377.00     15.06 o 
   5   3  15      353.91      262.06     37.90 o 
   6   3  15       10.17       -4.25     15.90 o 
  -7   4  15      316.13      374.78     28.66 o 
  -6   4  15      133.52      148.84     20.34 o 
  -5   4  15       43.52       61.57     14.42 o 
  -4   4  15      623.46      582.22     26.81 o 
  -3   4  15      843.43      770.26     30.69 o 
  -2   4  15       26.19       42.34     10.91 o 
  -1   4  15      198.64      295.09     18.12 o 
   0   4  15        1.86        3.33      8.69 o 
   1   4  15      508.54      485.34     25.70 o 
   2   4  15      116.41      146.25     18.30 o 
   3   4  15     1913.61     1853.35     63.23 o 
   4   4  15       33.20      144.03     17.75 o 
   5   4  15      342.83      316.35     22.74 o 
  -7   5  15       88.71       46.96     18.12 o 
  -6   5  15       93.30       72.85     18.49 o 
  -5   5  15      647.37      614.03     30.88 o 
  -4   5  15     4754.06     5019.81    141.63 o 
  -3   5  15       80.92      108.72     12.02 o 
  -2   5  15       64.36       58.61     12.20 o 
  -1   5  15        5.50      105.57     13.13 o 
   0   5  15     4137.38     4072.42    117.04 o 
   1   5  15      706.30      709.24     32.17 o 
   2   5  15      272.94      342.42     24.78 o 
   3   5  15        0.03       64.34     16.64 o 
   4   5  15     1181.91     1219.92     48.81 o 
   5   5  15       69.17       68.59     17.19 o 
  -6   6  15      614.73      586.29     33.10 o 
  -5   6  15      117.56      174.35     17.93 o 
  -4   6  15       37.67       68.41     14.05 o 
  -3   6  15      108.56      118.70     13.87 o 
  -2   6  15     3102.63     2683.70     83.76 o 
  -1   6  15      237.69      180.45     15.53 o 
   0   6  15       91.62      152.17     14.24 o 
   1   6  15      121.58       96.70     13.68 o 
   2   6  15     3987.02     3770.50    114.63 o 
   3   6  15       22.82       51.58     17.19 o 
   4   6  15        5.63       61.38     17.19 o 
   5   6  15        0.09       74.33     19.23 o 
  -6   7  15      187.40      242.34     17.84 o 
  -5   7  15      522.38      454.28     26.99 o 
  -4   7  15      158.19      142.18     15.53 o 
  -3   7  15      215.10      215.21     17.01 o 
  -2   7  15     1185.30     1165.37     45.48 o 
   0   7  15       46.10       28.29     11.83 o 
   1   7  15      789.08      818.70     34.57 o 
   2   7  15      427.64      436.34     29.77 o 
   3   7  15      241.34      256.26     26.62 o 
   4   7  15      493.04      572.98     34.94 o 
  -5   8  15       63.60       52.32     18.12 o 
  -4   8  15      372.26      262.36     19.78 o 
  -3   8  15     1221.85     1095.11     42.53 o 
  -2   8  15     1315.28     1165.74     45.85 o 
  -1   8  15     1067.80      999.89     41.60 o 
   0   8  15     1009.41      821.47     35.68 o 
   1   8  15     1022.58      992.13     40.68 o 
   2   8  15      978.92      860.49     39.94 o 
   3   8  15      482.27      458.72     33.65 o 
   4   8  15        9.75      148.10     24.59 o 
  -5   9  15      230.31      146.62     21.08 o 
  -4   9  15      110.78       61.57     17.75 o 
  -3   9  15      171.13      197.83     18.12 o 
  -2   9  15       76.43       91.15     16.27 o 
  -1   9  15       46.04        6.47     13.31 o 
   0   9  15     1387.03     1493.56     55.47 o 
   1   9  15      371.32      390.49     25.33 o 
   2   9  15       53.24       12.57     14.42 o 
   3   9  15       30.98       88.19     20.52 o 
  -4  10  15       11.64       51.40     20.15 o 
  -3  10  15     1093.47      965.50     40.49 o 
  -2  10  15       10.43       22.19     15.16 o 
  -1  10  15      187.69      203.20     20.52 o 
   0  10  15       85.79      134.23     19.78 o 
   1  10  15      241.40      166.40     19.04 o 
   2  10  15       53.60      -19.04     14.05 o 
  -2  11  15       66.24       17.19     16.46 o 
  -1  11  15      379.42      362.57     29.58 o 
   0  11  15       12.89      139.96     21.63 o 
  -6   0  16     1969.32     1929.53     65.08 o 
  -4   0  16     6798.99     6690.31    180.45 o 
  -2   0  16     2422.92     2415.98     70.81 o 
   0   0  16      661.17      554.68     22.93 o 
   4   0  16      651.65      599.23     27.73 o 
   6   0  16       10.56      -14.42      9.61 o 
  -7   1  16      923.92      941.62     98.27 o 
  -6   1  16      217.21      230.21     19.88 o 
  -5   1  16      295.22      256.68     16.55 o 
  -4   1  16      474.12      486.18     16.80 o 
  -3   1  16     3832.18     4022.63     84.68 o 
  -2   1  16      171.46      246.15     10.30 o 
  -1   1  16     5910.32     5903.53    111.85 o 
   0   1  16     2001.89     2032.53     43.45 o 
   1   1  16     7848.77     8571.03    160.81 o 
   2   1  16       94.62      203.11     53.34 o 
   3   1  16     1518.36     1409.15     35.96 o 
   4   1  16      508.17      438.30     16.65 o 
   5   1  16      605.13      531.75     28.66 o 
   6   1  16       17.07      -16.92     11.28 o 
  -7   2  16     1508.05     1516.26     39.88 o 
  -6   2  16       24.56       46.97     53.90 o 
  -5   2  16     1364.33     1306.19     90.04 o 
  -4   2  16     1345.80     1312.36     44.56 o 
  -3   2  16     3270.06     3142.86     63.54 o 
  -2   2  16        3.17       38.92     11.93 o 
  -1   2  16      516.50      645.07     48.53 o 
   0   2  16      116.29      140.25      9.43 o 
   1   2  16     2940.54     2927.97     76.64 o 
   2   2  16        5.19       89.28     10.72 o 
   3   2  16      473.56      407.54     28.29 o 
   4   2  16      440.76      418.81     16.08 o 
   5   2  16       92.17       48.14     72.66 o 
  -7   3  16      503.82      393.45     28.66 o 
  -6   3  16      427.28      419.16     17.45 o 
  -5   3  16      236.90      288.66     45.02 o 
  -4   3  16     4358.76     4318.87     85.70 o 
  -3   3  16        7.90       40.76     26.53 o 
  -2   3  16     1003.25     1039.36     66.65 o 
  -1   3  16        1.00       78.00     23.20 o 
   0   3  16     2489.33     2472.06     82.46 o 
   1   3  16       68.12      102.03      8.03 o 
   2   3  16      136.47      186.83     39.94 o 
   3   3  16        0.35       58.80     25.33 o 
   4   3  16      604.00      658.58     32.73 o 
   5   3  16      220.94      265.32     22.19 o 
  -7   4  16        8.19      -21.91     14.61 o 
  -6   4  16     1576.32     1732.99     62.68 o 
  -5   4  16     2085.29     2071.90     69.33 o 
  -4   4  16       34.31       25.70     10.72 o 
  -3   4  16      248.56      267.35     17.19 o 
  -2   4  16     5280.27     4772.79    134.79 o 
  -1   4  16     2876.35     2922.03     87.27 o 
   0   4  16      137.79      129.98     13.50 o 
   1   4  16      164.18      199.31     17.56 o 
   2   4  16     2818.83     2730.85     86.53 o 
   3   4  16     1205.41     1211.78     48.44 o 
   4   4  16        4.34       61.75     16.46 o 
   5   4  16      149.20      163.63     19.23 o 
  -7   5  16        5.66        2.03     18.12 o 
  -6   5  16        2.46       86.37     35.87 o 
  -5   5  16      916.61      970.68     41.42 o 
  -4   5  16      446.26      544.32     25.88 o 
  -3   5  16       29.54       44.56     12.39 o 
  -2   5  16      157.91      156.05     16.83 o 
  -1   5  16     3115.35     2995.80     90.04 o 
   0   5  16     1020.99     1050.74     39.94 o 
   1   5  16      977.05     1023.56     40.31 o 
   2   5  16       65.10       63.79     19.23 o 
   3   5  16        2.20       60.64     16.46 o 
   4   5  16      476.19      435.05     28.29 o 
   5   5  16      338.70      351.29     27.55 o 
  -6   6  16      260.95      236.60     16.33 o 
  -5   6  16      396.95      342.79     24.41 o 
  -4   6  16     1400.12     1166.67     43.82 o 
  -2   6  16     2122.25     1978.34     66.56 o 
  -1   6  16      218.01      117.22     14.98 o 
   0   6  16     1342.27     1358.40     48.63 o 
   1   6  16     1008.47      969.76     38.64 o 
   2   6  16     2219.75     2075.78     71.74 o 
   3   6  16        2.55      101.51     21.63 o 
   4   6  16      332.27      366.27     29.77 o 
  -6   7  16       17.93       35.89     59.54 o 
  -5   7  16      121.64      161.97     21.08 o 
  -4   7  16     2603.51     2371.42     76.36 o 
  -3   7  16      105.01       69.15     13.31 o 
  -2   7  16      214.47      177.50     18.67 o 
  -1   7  16        2.40       95.22     14.98 o 
   0   7  16     2075.15     1842.45     61.75 o 
   1   7  16      151.40      138.67     14.98 o 
   2   7  16       67.99       66.01     17.56 o 
   3   7  16      777.50      941.47     45.30 o 
   4   7  16      981.40     1064.42     49.00 o 
  -5   8  16      224.72      209.30     23.11 o 
  -4   8  16     1025.03      907.82     37.72 o 
  -3   8  16       90.25       46.41     13.50 o 
  -2   8  16       39.64       93.19     15.72 o 
  -1   8  16     2096.30     1979.27     67.86 o 
   0   8  16      909.95      950.16     39.75 o 
   1   8  16      367.64      269.20     20.71 o 
   2   8  16        5.73      -17.75     11.83 o 
   3   8  16      788.47      891.73     46.04 o 
  -4   9  16     2017.80     1803.25     63.42 o 
  -3   9  16      436.48      290.10     21.82 o 
  -2   9  16     1145.15      949.97     41.60 o 
  -1   9  16      753.67      709.43     34.57 o 
   0   9  16      394.82      380.88     26.25 o 
   1   9  16      298.04      298.60     23.85 o 
   2   9  16      141.46      123.14     19.60 o 
  -3  10  16      152.54      143.48     20.15 o 
  -2  10  16      188.39      187.11     21.45 o 
  -1  10  16       28.29      155.31     19.60 o 
   0  10  16      296.79      247.75     22.93 o 
   1  10  16      787.36      764.16     36.61 o 
  -7   0  17      339.58      308.58     25.33 o 
  -5   0  17     1582.95     1521.29     53.62 o 
  -3   0  17      981.56      976.04     34.39 o 
  -1   0  17      258.01      277.52     16.83 o 
   1   0  17     1341.26     1391.86     47.70 o 
   3   0  17        0.43      -13.03      8.69 o 
   5   0  17     1305.51     1192.74     45.30 o 
  -7   1  17      164.28      131.94     27.09 o 
  -6   1  17     1415.79     1392.67     61.29 o 
  -5   1  17      589.91      532.72     16.35 o 
  -4   1  17      214.96      250.99     11.81 o 
  -3   1  17     2230.63     2097.23     44.96 o 
  -2   1  17    12417.30    12399.64    227.48 o 
  -1   1  17     1647.26     1732.43     44.28 o 
   0   1  17      529.15      461.87     32.08 o 
   1   1  17     1401.04     1450.63     78.95 o 
   2   1  17     4370.68     4631.60     92.69 o 
   3   1  17      954.26      957.67     30.88 o 
   4   1  17       19.20       27.64     27.55 o 
   5   1  17      222.94      204.98     13.46 o 
  -7   2  17       69.42       44.06     25.79 o 
  -6   2  17     1725.69     1646.27     50.20 o 
  -5   2  17       94.15       90.89     10.34 o 
  -4   2  17     1485.76     1444.42     36.52 o 
  -3   2  17      916.92      891.70     55.28 o 
  -2   2  17     2398.54     2304.41     48.37 o 
  -1   2  17       78.09      108.25      8.29 o 
   0   2  17     5434.92     5742.61    110.04 o 
   1   2  17      175.12      169.98     10.24 o 
   2   2  17       87.38      212.44     18.21 o 
   3   2  17       61.12      153.47     18.49 o 
   4   2  17      503.64      468.52     27.55 o 
   5   2  17      133.69      108.75     15.99 o 
  -7   3  17       86.32       46.22     17.38 o 
  -6   3  17      205.09      217.43     22.56 o 
  -5   3  17        3.44       66.38     15.16 o 
  -4   3  17      111.62       87.64     13.50 o 
  -3   3  17     2755.41     2549.83    158.36 o 
  -2   3  17      701.23      531.48     16.01 o 
  -1   3  17     2977.80     2963.43    113.25 o 
   0   3  17       47.56       74.14     12.94 o 
   1   3  17      704.21      783.39     33.65 o 
   2   3  17      660.67      546.35     29.95 o 
   3   3  17     1400.44     1354.52     51.95 o 
   4   3  17       29.28       48.07     14.61 o 
   5   3  17      101.17      130.72     17.93 o 
  -7   4  17      108.23       98.73     20.52 o 
  -6   4  17        3.33       32.17     15.72 o 
  -5   4  17     3025.22     2835.87     89.49 o 
  -4   4  17      703.38      770.44     32.36 o 
  -3   4  17      720.51      592.58     27.18 o 
  -2   4  17       14.37       42.34     11.65 o 
  -1   4  17     2890.90     2892.26     87.27 o 
   0   4  17     1320.08     1402.59     49.18 o 
   1   4  17      647.92      625.86     29.58 o 
   2   4  17        0.75      -18.03     12.02 o 
   3   4  17      753.89      840.89     39.57 o 
   4   4  17       51.94       94.85     16.46 o 
   5   4  17       77.76      110.01     19.78 o 
  -6   5  17      335.89      306.45     75.81 o 
  -5   5  17     1534.77     1366.72     52.88 o 
  -4   5  17        9.08      -13.31     10.17 o 
  -3   5  17      577.67      428.39     23.30 o 
  -2   5  17      496.49      475.91     27.36 o 
  -1   5  17       18.20       41.42     11.09 o 
   0   5  17        1.02      -13.31      8.87 o 
   1   5  17      968.18     1137.64     43.26 o 
   2   5  17      976.70      900.24     41.60 o 
   3   5  17       12.89       45.30     18.12 o 
   4   5  17      167.74      227.60     23.30 o 
  -6   6  17      439.62      463.87     21.23 o 
  -5   6  17      596.47      699.08     34.94 o 
  -4   6  17       66.89      145.14     15.53 o 
  -3   6  17     1237.15     1237.11     46.41 o 
  -2   6  17       33.87      107.24     16.27 o 
  -1   6  17      917.00      894.14     37.72 o 
   0   6  17      359.65      375.15     22.19 o 
   1   6  17      376.78      371.63     22.37 o 
   2   6  17      118.71      174.35     21.26 o 
   3   6  17     1099.71     1098.44     49.74 o 
   4   6  17      286.77      220.02     23.48 o 
  -5   7  17      442.25      428.21     27.73 o 
  -4   7  17        1.13       -0.74     12.76 o 
  -3   7  17     2476.73     2215.74     72.85 o 
  -2   7  17     1950.84     1710.62     61.38 o 
  -1   7  17      889.55      983.07     41.42 o 
   0   7  17        5.39       72.66     14.42 o 
   1   7  17      683.73      605.71     29.77 o 
   2   7  17      176.56       95.03     18.86 o 
   3   7  17      350.44      504.38     36.61 o 
  -5   8  17      505.76      579.27     33.10 o 
  -4   8  17       92.03       31.06     15.72 o 
  -3   8  17        9.30      -18.58     12.39 o 
  -2   8  17        2.88       67.12     15.53 o 
  -1   8  17      231.18      232.78     20.89 o 
   0   8  17      673.92      789.86     35.87 o 
   1   8  17      603.18      504.75     27.92 o 
   2   8  17       30.48      -18.03     12.02 o 
   3   8  17       74.78       71.55     20.89 o 
  -4   9  17      309.61      253.49     22.56 o 
  -3   9  17      422.09      252.01     20.52 o 
  -2   9  17     1664.64     1478.58     56.76 o 
  -1   9  17       32.21      -19.60     13.50 o 
   0   9  17        5.59       -8.32     12.39 o 
   1   9  17       34.41        9.24     16.09 o 
   2   9  17      463.06      363.87     24.78 o 
  -2  10  17        0.65       -7.95     15.35 o 
  -1  10  17      114.96      139.78     22.00 o 
   0  10  17      587.24      654.33     35.13 o 
  -4   0  18     1197.85     1351.93     47.15 o 
  -2   0  18      439.81      491.26     22.56 o 
   0   0  18    14061.30    15502.06    400.48 o 
   2   0  18      492.77      633.44     31.25 o 
   4   0  18     1278.82     1171.10     45.48 o 
  -7   1  18      376.01      333.02     18.11 o 
  -6   1  18      976.94     1085.64     84.59 o 
  -5   1  18       56.40       13.99     19.41 o 
  -4   1  18      102.26      101.53     19.78 o 
  -3   1  18     1201.90     1192.98     28.75 o 
  -2   1  18      133.73      188.95      9.95 o 
  -1   1  18       34.35       48.13     14.24 o 
   0   1  18      112.78       95.55     17.66 o 
   1   1  18       56.67       66.25     17.75 o 
   2   1  18      522.37      504.31     67.67 o 
   3   1  18      406.07      390.82     17.03 o 
   4   1  18       47.40       43.88     10.72 o 
   5   1  18      319.39      326.01     16.36 o 
  -7   2  18      218.17      220.43     24.50 o 
  -6   2  18      468.73      494.52     20.11 o 
  -5   2  18      478.96      440.34     23.30 o 
  -4   2  18      734.19      676.74     30.50 o 
  -3   2  18     3182.25     3155.64     98.82 o 
  -2   2  18      200.33      238.33     12.94 o 
  -1   2  18      550.47      495.03     44.65 o 
   0   2  18     2385.04     2819.53     58.56 o 
   1   2  18     1609.49     1698.71     38.79 o 
   2   2  18      248.46      287.07     15.19 o 
   3   2  18      414.91      426.77     17.59 o 
   4   2  18       40.12       88.42     24.78 o 
   5   2  18      403.52      405.47     27.36 o 
  -7   3  18       90.27      109.83     22.93 o 
  -6   3  18     2029.44     2217.96     75.99 o 
  -5   3  18       40.30       18.12     12.76 o 
  -4   3  18      316.88      315.79     19.97 o 
  -3   3  18      797.52      726.07     30.32 o 
  -2   3  18     1394.58     1448.81     51.40 o 
  -1   3  18     1053.99     1040.76     39.75 o 
   0   3  18      117.08      157.16     14.24 o 
   1   3  18      315.81      305.81     20.71 o 
   2   3  18     1622.25     1669.94     61.57 o 
   3   3  18        3.34      109.27     22.00 o 
   4   3  18      121.72      195.80     20.71 o 
   5   3  18       49.22       85.42     22.19 o 
  -6   4  18      307.55      346.26     38.18 o 
  -5   4  18       86.65      159.19     18.30 o 
  -4   4  18       75.17      147.54     15.53 o 
  -3   4  18      173.07      209.85     16.83 o 
  -2   4  18      355.32      325.96     22.00 o 
  -1   4  18      259.34      204.68     17.56 o 
   0   4  18     1850.67     1689.36     56.76 o 
   1   4  18       75.52      123.88     14.79 o 
   2   4  18      122.31      225.94     22.74 o 
   3   4  18       48.27       30.32     17.75 o 
   4   4  18      291.23      311.54     25.52 o 
  -6   5  18      114.99      123.19     51.21 o 
  -4   5  18     4064.29     3913.42    115.56 o 
  -3   5  18     1421.71     1292.95     47.89 o 
  -2   5  18      130.12      183.78     18.30 o 
  -1   5  18     3584.10     3446.57    103.17 o 
   0   5  18      813.98      745.85     32.17 o 
   1   5  18      855.36      824.25     35.13 o 
   2   5  18       23.16       19.60     14.42 o 
   3   5  18      813.73      945.54     45.85 o 
   4   5  18        7.01       72.48     18.67 o 
  -6   6  18      207.22      327.81     27.55 o 
  -5   6  18       47.17      117.04     18.12 o 
  -4   6  18      398.26      335.95     21.63 o 
  -3   6  18      731.72      621.98     30.51 o 
  -2   6  18       26.24       44.74     15.16 o 
   0   6  18       58.08      117.59     15.35 o 
   1   6  18      172.10      189.88     17.01 o 
   2   6  18     1000.72     1070.15     46.59 o 
   3   6  18      566.20      573.53     36.98 o 
   4   6  18       89.38      299.71     29.58 o 
  -4   7  18       57.70       40.68     15.16 o 
  -3   7  18        4.38       42.89     14.98 o 
  -2   7  18      727.86      662.84     33.84 o 
  -1   7  18     3237.57     3362.99    103.54 o 
   0   7  18      240.66      249.23     20.52 o 
   1   7  18       81.66       80.61     14.42 o 
   2   7  18      172.02      145.14     20.15 o 
   3   7  18      625.61      669.49     40.31 o 
  -4   8  18       36.52      -21.63     14.42 o 
  -3   8  18     1672.09     1610.78     58.43 o 
  -2   8  18      257.06      164.18     20.89 o 
  -1   8  18      108.78      127.21     19.78 o 
   0   8  18      590.30      524.72     29.03 o 
   1   8  18      515.12      501.43     29.40 o 
   2   8  18      191.60      119.99     18.49 o 
  -3   9  18      106.70      168.07     20.89 o 
  -2   9  18       43.97      111.49     18.49 o 
  -1   9  18       74.49       53.25     16.09 o 
   0   9  18      606.97      419.33     27.55 o 
   1   9  18      277.24      305.07     24.78 o 
  -7   0  19     1376.66     1300.71     51.95 o 
  -5   0  19     1322.61     1356.09     35.30 o 
  -3   0  19     6593.62     6083.68    165.48 o 
  -1   0  19     2859.07     2970.28     86.53 o 
   1   0  19     7249.74     7574.46    203.75 o 
   3   0  19      596.70      675.22     33.28 o 
   5   0  19      236.91      270.13     24.41 o 
  -7   1  19       89.25       -3.01     14.14 o 
  -6   1  19      129.11       78.76     18.40 o 
  -5   1  19     1137.33      943.69     39.94 o 
  -4   1  19      195.00      174.34     22.56 o 
  -3   1  19      946.39      916.52     36.52 o 
  -2   1  19       76.15       92.31      8.03 o 
  -1   1  19      230.68      234.04     11.82 o 
   0   1  19     1024.35      925.59     32.73 o 
   1   1  19      897.34      870.26     64.90 o 
   2   1  19     1168.93     1240.42     55.38 o 
   3   1  19       10.44       89.42     36.52 o 
   4   1  19      581.65      523.33     23.76 o 
  -7   2  19       79.32       90.23     20.15 o 
  -6   2  19      772.23      709.44     24.40 o 
  -5   2  19      456.88      467.59     21.36 o 
  -4   2  19       93.61      104.94     17.54 o 
  -3   2  19       82.31      100.74     22.28 o 
  -2   2  19     6172.51     6052.24    116.09 o 
  -1   2  19        4.42       36.06     20.62 o 
   0   2  19       85.14      109.24     26.16 o 
   1   2  19     1458.36     1553.19     44.19 o 
   2   2  19     2293.46     2613.35    142.92 o 
   3   2  19       48.02       12.94     16.46 o 
   4   2  19        2.91       26.99     16.83 o 
  -6   3  19      182.30      196.84     15.85 o 
  -5   3  19     1996.23     1887.93     65.45 o 
  -4   3  19     1172.13     1001.56     39.01 o 
  -3   3  19     1848.54     1781.80     59.17 o 
  -2   3  19       97.52      139.78     15.90 o 
  -1   3  19      632.02      588.88     28.10 o 
   0   3  19      846.72      790.97     32.36 o 
   1   3  19     1072.83      954.23     38.27 o 
   2   3  19       13.25       54.17     16.09 o 
   3   3  19       79.79      162.33     22.93 o 
   4   3  19      164.94      240.91     23.30 o 
  -6   4  19        8.24       64.66     29.03 o 
  -5   4  19       29.90       46.04     15.72 o 
  -4   4  19      111.24      164.00     15.53 o 
  -3   4  19      830.43      637.51     29.40 o 
  -2   4  19       78.20      106.87     15.35 o 
   0   4  19      634.59      771.92     33.10 o 
   1   4  19      167.66       98.92     14.24 o 
   2   4  19        4.37        4.81     15.90 o 
   3   4  19      622.27      577.42     34.39 o 
   4   4  19       69.51      179.53     22.74 o 
  -6   5  19       31.87       60.09     19.60 o 
  -5   5  19       88.01      199.13     20.52 o 
  -4   5  19     3622.75     3682.49    110.38 o 
  -3   5  19      209.46      186.37     17.56 o 
  -2   5  19       10.83       16.27     12.76 o 
  -1   5  19       84.11       75.07     15.16 o 
   0   5  19     2683.86     2778.00     86.34 o 
   1   5  19       59.35       47.70     13.50 o 
   2   5  19       31.33       14.24     13.87 o 
   3   5  19       16.13       91.71     21.63 o 
   4   5  19      351.81      418.41     33.28 o 
  -5   6  19       38.63       90.23     18.49 o 
  -4   6  19        5.97      162.89     16.64 o 
  -3   6  19       52.65      -11.65     10.91 o 
  -2   6  19     3755.55     3353.38    103.54 o 
  -1   6  19       73.81      293.42     22.56 o 
   0   6  19        0.25       73.03     16.83 o 
   1   6  19       30.54      -17.47     11.65 o 
   2   6  19      643.90      631.22     34.76 o 
   3   6  19      617.57      703.88     41.23 o 
  -5   7  19      352.37      408.61     27.18 o 
  -4   7  19      198.48      295.46     21.63 o 
  -3   7  19      216.99      200.61     19.23 o 
  -2   7  19       64.90       55.28     15.16 o 
  -1   7  19      226.84      347.60     25.70 o 
   0   7  19       71.63      127.39     17.75 o 
   1   7  19     1120.77     1130.98     45.67 o 
   2   7  19      212.85      173.06     22.74 o 
  -4   8  19      112.36      -22.56     15.16 o 
  -3   8  19      893.61      820.73     37.53 o 
  -2   8  19      680.11      521.76     32.54 o 
  -1   8  19      731.61      805.39     39.38 o 
   0   8  19      110.25      114.26     16.64 o 
   1   8  19      301.59      262.92     23.30 o 
   2   8  19      139.09       47.33     17.38 o 
  -2   9  19       10.67       77.65     18.30 o 
  -1   9  19       75.92      147.36     21.08 o 
   0   9  19      617.42      628.45     33.84 o 
  -6   0  20      143.59      188.22     22.37 o 
  -4   0  20      256.80      232.41     17.56 o 
  -2   0  20       17.08       21.82      9.61 o 
   0   0  20      347.06      380.51     20.52 o 
   2   0  20        1.33       13.87     13.13 o 
   4   0  20      646.96      677.44     34.39 o 
  -6   1  20      176.23      185.90     41.51 o 
  -5   1  20      572.76      557.47     94.02 o 
  -4   1  20      535.71      599.42     49.37 o 
  -3   1  20     3560.90     3599.54     73.01 o 
  -2   1  20      351.32      313.48     24.41 o 
  -1   1  20      658.69      651.96     20.25 o 
   0   1  20      573.94      618.85     18.86 o 
   1   1  20     2679.96     2945.75     62.23 o 
   2   1  20       71.02       77.93     21.35 o 
   3   1  20      508.07      707.03     68.13 o 
   4   1  20      241.87      334.23     18.58 o 
  -6   2  20        4.60       89.86     19.60 o 
  -5   2  20      468.88      558.93     30.51 o 
  -4   2  20        1.51       32.12      8.75 o 
  -3   2  20      578.05      589.68     18.09 o 
  -2   2  20       43.85       81.91      8.37 o 
  -1   2  20      673.95      791.71     30.88 o 
   0   2  20       55.50      104.28     15.16 o 
   1   2  20       39.96       71.55     13.50 o 
   2   2  20        1.44       58.98     14.98 o 
   3   2  20      765.95      833.31     40.68 o 
   4   2  20      154.16       80.61     19.04 o 
  -6   3  20      130.38      142.32     14.92 o 
  -5   3  20      198.76      165.48     18.67 o 
  -4   3  20      206.10      191.36     16.27 o 
  -3   3  20      339.36      298.78     19.60 o 
  -2   3  20      322.41      392.34     25.70 o 
   0   3  20      602.51      701.66     30.51 o 
   1   3  20       98.11      136.27     16.83 o 
   2   3  20       21.24       47.89     16.64 o 
   3   3  20        1.79      125.54     20.52 o 
   4   3  20      343.49      354.44     30.51 o 
  -6   4  20       88.68      127.29     30.23 o 
  -5   4  20     1938.86     2164.90     74.33 o 
  -4   4  20       13.86       90.41     14.79 o 
  -3   4  20        0.27       -0.92     11.46 o 
  -2   4  20     1700.71     1639.80     58.98 o 
  -1   4  20      950.16     1098.07     43.82 o 
   0   4  20       14.74      -10.35     11.65 o 
   1   4  20       31.51       23.85     14.24 o 
   2   4  20      450.62      399.37     27.55 o 
   3   4  20       77.24      121.29     24.22 o 
  -5   5  20      198.82      214.29     21.45 o 
  -4   5  20      698.58      796.51     34.57 o 
  -3   5  20      176.45       94.66     15.16 o 
  -2   5  20      101.02      105.94     16.27 o 
  -1   5  20        1.32       98.18     17.01 o 
   0   5  20      659.99      663.95     31.43 o 
   1   5  20      614.39      665.61     31.80 o 
   2   5  20      518.44      567.43     31.80 o 
   3   5  20       94.93      116.85     24.59 o 
  -5   6  20      490.74      552.46     31.99 o 
  -4   6  20      946.51      888.77     37.90 o 
  -3   6  20      326.04      200.98     19.23 o 
  -2   6  20     3346.97     3487.06    108.53 o 
  -1   6  20       80.26       33.84     15.53 o 
   0   6  20      752.02      760.09     35.31 o 
   1   6  20        0.24       12.94     15.72 o 
   2   6  20      180.27      188.40     21.26 o 
   3   6  20       16.19       53.62     22.74 o 
  -4   7  20      612.38      584.44     30.69 o 
  -3   7  20      145.19      126.10     17.01 o 
  -2   7  20      157.97      154.20     21.08 o 
  -1   7  20     1002.84     1062.57     45.85 o 
   0   7  20      888.56      976.97     42.89 o 
   1   7  20       54.72       56.21     15.53 o 
   2   7  20      108.76       64.90     18.67 o 
  -3   8  20       22.63      -21.91     14.61 o 
  -2   8  20      105.67       92.26     19.23 o 
  -1   8  20      359.49      389.75     27.18 o 
   0   8  20      420.64      434.68     27.73 o 
   1   8  20        9.65      -20.25     13.50 o 
  -5   0  21       60.95      120.93     56.11 o 
  -1   0  21      346.73      274.38     19.04 o 
   1   0  21     3879.25     4260.46    122.21 o 
   3   0  21       29.10       28.47     18.30 o 
  -6   1  21     1390.94     1357.99     38.24 o 
  -5   1  21       99.04      115.76     33.37 o 
  -4   1  21       11.56      -14.70      9.80 o 
  -3   1  21      495.18      423.28     15.14 o 
  -2   1  21     2754.26     2663.37     57.09 o 
  -1   1  21     1029.92     1072.89     28.56 o 
   0   1  21      589.25      580.24     50.38 o 
   1   1  21      341.79      370.23     15.08 o 
   2   1  21     1356.63     1297.71     45.48 o 
   3   1  21      100.22      198.55     20.43 o 
   4   1  21       38.15      194.14     24.22 o 
  -6   2  21      175.92       73.96     20.34 o 
  -5   2  21       49.11      134.23     17.75 o 
  -4   2  21     2264.19     2178.58     70.81 o 
  -3   2  21        3.54       26.07     12.39 o 
  -2   2  21      228.40      212.81     19.41 o 
  -1   2  21      262.07      220.39     19.41 o 
   0   2  21     1085.60      985.10     39.01 o 
   1   2  21        8.26       -5.55     11.28 o 
   2   2  21      174.01      296.57     22.93 o 
   3   2  21       54.33       44.93     18.49 o 
  -6   3  21      111.87      146.60     37.16 o 
  -5   3  21      494.29      474.62     28.84 o 
  -4   3  21      102.71       62.68     14.79 o 
  -3   3  21       21.98       -9.24     10.35 o 
  -2   3  21      312.05      258.66     21.82 o 
  -1   3  21     2375.69     2593.29     82.83 o 
   0   3  21       13.21       75.44     14.24 o 
   1   3  21        1.91       24.04     12.39 o 
   2   3  21       37.12       36.05     17.38 o 
   3   3  21      212.75      159.01     23.11 o 
  -5   4  21      639.40      729.58     36.24 o 
  -4   4  21     1806.03     1924.91     65.27 o 
  -3   4  21     1062.76      964.21     39.94 o 
  -2   4  21       28.27        4.44     12.39 o 
  -1   4  21     1131.38     1129.50     45.85 o 
   0   4  21      306.15      351.66     23.11 o 
   1   4  21     1830.56     1843.19     63.79 o 
   2   4  21        0.36       31.80     15.90 o 
   3   4  21       49.79       22.56     18.49 o 
  -5   5  21       34.41      113.52     18.86 o 
  -4   5  21        0.13      -11.65     12.76 o 
  -3   5  21     1228.75     1195.69     47.15 o 
  -2   5  21      851.65      765.45     36.79 o 
  -1   5  21       20.13      134.42     19.41 o 
   0   5  21      895.60      814.82     36.98 o 
   1   5  21      687.86      674.85     32.54 o 
   2   5  21      748.78      678.74     34.57 o 
  -4   6  21      163.98      192.66     18.67 o 
  -3   6  21      345.91      286.03     22.56 o 
  -2   6  21      135.19      235.37     22.56 o 
  -1   6  21      997.42     1116.01     47.89 o 
   0   6  21      571.11      511.41     29.03 o 
   1   6  21      132.77      140.70     19.97 o 
   2   6  21      644.32      616.24     33.28 o 
  -3   7  21      670.54      602.56     32.54 o 
  -2   7  21      373.64      308.03     28.47 o 
  -1   7  21     1077.46     1039.09     46.41 o 
   0   7  21      606.72      587.03     32.17 o 
   1   7  21      319.95      387.35     26.07 o 
  -2   8  21       42.68       26.62     18.86 o 
  -1   8  21       25.95       77.28     19.04 o 
  -6   0  22      290.70      233.89     26.07 o 
  -4   0  22     3791.23     3863.31    112.97 o 
  -2   0  22      452.78      483.68     24.59 o 
   0   0  22     1542.04     1451.40     50.85 o 
   2   0  22       84.89       18.67     14.05 o 
  -5   1  22        0.13       -1.48     14.24 o 
  -4   1  22       37.92       69.69     37.35 o 
  -3   1  22       30.28      -11.46     23.30 o 
  -2   1  22      169.26      165.80     10.97 o 
  -1   1  22       92.43      161.98     12.08 o 
   0   1  22      323.10      400.01     27.09 o 
   1   1  22      386.75      412.10     16.74 o 
   2   1  22      100.43      103.17     17.93 o 
   3   1  22      230.82      211.52     25.70 o 
  -5   2  22      165.57      215.21     20.15 o 
  -4   2  22      291.19      282.14     21.26 o 
  -3   2  22       94.26      130.16     15.90 o 
  -2   2  22      642.84      569.28     28.84 o 
  -1   2  22      259.60      229.64     19.78 o 
   0   2  22       38.23       38.64     12.57 o 
   1   2  22      367.14      437.64     25.70 o 
   2   2  22       25.08       -1.11     14.61 o 
   3   2  22       39.08       83.20     21.82 o 
  -5   3  22      129.51      209.67     22.56 o 
  -4   3  22      231.75      102.80     15.72 o 
  -3   3  22      117.00      127.76     16.64 o 
  -2   3  22      580.52      550.24     30.88 o 
  -1   3  22       34.60       49.37     14.24 o 
   0   3  22       96.20       65.08     14.61 o 
   1   3  22      341.20      360.54     24.96 o 
   2   3  22      273.25      171.21     19.78 o 
   3   3  22      470.52      375.15     30.32 o 
  -5   4  22      104.53      153.83     22.74 o 
  -4   4  22      174.63      209.85     20.52 o 
  -3   4  22       25.94       22.93     13.87 o 
  -2   4  22      149.51       62.49     17.38 o 
  -1   4  22      523.74      594.80     32.36 o 
   0   4  22      343.21      347.60     23.11 o 
   1   4  22      374.74      397.52     26.62 o 
   2   4  22       19.80       49.74     19.97 o 
  -4   5  22      388.89      291.02     22.37 o 
  -3   5  22       55.40        7.40     13.68 o 
  -2   5  22      130.04      209.85     22.37 o 
  -1   5  22      854.06      986.21     43.45 o 
   0   5  22        9.67       63.05     15.72 o 
   1   5  22       12.96      -19.69     13.13 o 
   2   5  22        0.08       -0.37     15.35 o 
  -3   6  22      177.56       76.18     17.19 o 
  -2   6  22      878.71      905.41     43.82 o 
  -1   6  22      838.60      905.97     42.71 o 
   0   6  22       43.22       40.31     15.35 o 
   1   6  22       26.20       68.41     19.60 o 
  -2   7  22      110.97       59.90     19.23 o 
  -1   7  22      900.50      815.00     40.68 o 
   0   7  22       55.01       68.96     21.08 o 
  -5   0  23      380.16      425.99     26.25 o 
  -3   0  23     2791.44     2570.55     79.13 o 
  -1   0  23     1116.66     1162.04     44.00 o 
   1   0  23      757.42      734.20     32.17 o 
  -5   1  23       83.11      129.01     37.81 o 
  -4   1  23       37.03       77.44     10.06 o 
  -3   1  23      654.31      645.13     19.91 o 
  -2   1  23      865.26      831.83     35.87 o 
  -1   1  23       90.29      138.30     17.56 o 
   0   1  23      557.33      622.72     29.40 o 
   1   1  23      614.63      612.92     29.77 o 
   2   1  23      723.60      733.10     34.39 o 
  -5   2  23      231.24      253.12     21.82 o 
  -4   2  23       26.67       24.96     16.09 o 
  -3   2  23      393.37      313.95     20.34 o 
  -2   2  23     1129.71      999.52     41.97 o 
  -1   2  23      393.52      481.83     27.36 o 
   0   2  23      277.66      368.12     24.96 o 
   1   2  23       27.55      -16.27     14.42 o 
   2   2  23      108.07       62.86     17.19 o 
  -5   3  23      170.68      323.01     24.41 o 
  -4   3  23      638.32      699.63     33.10 o 
  -3   3  23     1605.53     1554.75     55.65 o 
  -2   3  23       16.21       55.47     15.53 o 
  -1   3  23       44.13       24.59     13.87 o 
   0   3  23     1101.37     1174.06     46.59 o 
   1   3  23      670.81      697.97     33.65 o 
   2   3  23        9.63       -7.77     15.53 o 
  -4   4  23      483.15      415.82     25.70 o 
  -3   4  23      186.92      163.81     18.49 o 
  -2   4  23       90.98       35.87     17.01 o 
  -1   4  23      662.31      690.57     35.13 o 
   0   4  23      379.89      473.88     29.58 o 
   1   4  23        2.83        4.99     14.42 o 
  -3   5  23       12.16       86.16     17.01 o 
  -2   5  23       12.21       48.07     17.19 o 
  -1   5  23        2.31       90.04     18.30 o 
   0   5  23     1253.39     1149.47     48.26 o 
   1   5  23      717.01      657.84     33.10 o 
  -2   6  23      867.94      926.49     44.74 o 
  -1   6  23      928.69      912.81     42.89 o 
   0   6  23        0.20       34.39     22.37 o 
  -4   0  24      322.67      451.14     26.44 o 
  -2   0  24        0.08      -14.42      9.61 o 
   0   0  24      842.60      817.96     35.13 o 
  -4   1  24      239.29      260.70     20.89 o 
  -3   1  24      694.05      722.56     32.36 o 
  -2   1  24      161.11      122.03     16.83 o 
  -1   1  24       79.92      156.60     17.19 o 
   0   1  24       89.58      168.99     18.67 o 
   1   1  24       49.13       33.47     14.05 o 
   2   1  24       60.95       -8.51     15.35 o 
  -4   2  24        2.98      -13.13     16.09 o 
  -3   2  24        4.80      -18.58     12.39 o 
  -2   2  24      272.23      273.64     23.30 o 
   0   2  24      142.88      162.15     20.15 o 
   1   2  24        8.33        3.33     16.64 o 
  -4   3  24       39.45       87.64     16.64 o 
  -3   3  24      193.20      156.97     19.23 o 
  -2   3  24        2.59       16.64     15.53 o 
  -1   3  24      108.15      100.40     17.56 o 
   0   3  24       81.64      144.03     18.49 o 
   1   3  24       76.17       62.31     19.04 o 
  -3   4  24        2.96      -22.19     14.79 o 
  -2   4  24      494.37      492.18     30.51 o 
  -1   4  24      200.40      296.38     25.15 o 
   0   4  24        6.74       36.05     18.12 o 
  -2   5  24      644.62      544.32     34.20 o 
  -1   5  24       79.10       78.95     17.75 o 
  -3   0  25     1758.16     1691.39     57.13 o 
  -3   1  25       43.41       63.05     17.19 o 
  -2   1  25      668.62      672.08     32.54 o 
  -1   1  25       58.83      116.85     18.49 o 
   0   1  25      156.37      166.22     19.97 o 
   1   1  25       29.59       57.87     19.23 o 
  -3   2  25       84.09       41.42     16.46 o 
  -2   2  25      536.19      601.08     32.17 o 
  -1   2  25      124.54      206.52     21.82 o 
   0   2  25     1390.38     1320.31     50.48 o 
  -3   3  25        0.03      -18.58     12.39 o 
  -2   3  25       78.87       79.50     19.78 o 
  -1   3  25      355.95      409.17     28.66 o 
   0   3  25      216.28      202.27     21.26 o 
                                                 
